# Supplementary material for: Professional actors demonstrate variability, not stereotypical expressions, when portraying emotional states in photographs
Source: Nat Commun. 2021 Aug 19;12:5037. doi: 10.1038/s41467-021-25352-6 (PMC8376986; doi:10.1038/s41467-021-25352-6)
Supplement: Supplementary file 3 — Source Data [file 41467_2021_25352_MOESM3_ESM.zip]

Archive with 8 entries (8 files):
- source_data/figure4_604times39_emotion_profile.csv
- source_data/supplementary figure3_global_median_matchscore_varies_over_clusterSize_choice.csv
- source_data/supplementary figure4_dendogram_data.csv
- source_data/supplementary figure6_facial_poses_assignments_action units.xlsx
- source_data/supplementary table10_specificity.csv
- source_data/supplementary table7_reliability.csv
- source_data/table1_scenarios_assignments_ratings.xlsx
- source_data/table2_intercoder_reliability.csv
