# Supplementary material for: Professional actors demonstrate variability, not stereotypical expressions, when portraying emotional states in photographs
Source: Nat Commun. 2021 Aug 19;12:5037. doi: 10.1038/s41467-021-25352-6 (PMC8376986; doi:10.1038/s41467-021-25352-6)
Supplement: Supplementary file 3 — Source Data [file 41467_2021_25352_MOESM3_ESM.zip › source_data/supplementary figure3_global_median_matchscore_varies_over_clusterSize_choice.csv]

numClust	medianMatchScore
5.0	0.3333333333333333
10.0	0.3333333333333333
15.0	0.3333333333333333
20.0	0.3333333333333333
25.0	0.3333333333333333
30.0	0.36363636363636365
35.0	0.36363636363636365
40.0	0.36363636363636365
45.0	0.36363636363636365
50.0	0.36363636363636365
55.0	0.36363636363636365
60.0	0.36363636363636365
65.0	0.36363636363636365
70.0	0.36363636363636365
75.0	0.36363636363636365
80.0	0.4
85.0	0.39805194805194805
90.0	0.36363636363636365
95.0	0.36515151515151517
100.0	0.36363636363636365
105.0	0.36363636363636365
110.0	0.36363636363636365
115.0	0.36363636363636365
120.0	0.3560606060606061
125.0	0.3484848484848485
130.0	0.36363636363636365
135.0	0.36363636363636365
140.0	0.36363636363636365
145.0	0.36363636363636365
150.0	0.36363636363636365
155.0	0.36363636363636365
160.0	0.36363636363636365
165.0	0.36363636363636365
170.0	0.36363636363636365
175.0	0.36363636363636365
180.0	0.3560606060606061
185.0	0.3420745920745921
190.0	0.3333333333333333
195.0	0.3333333333333333
200.0	0.3333333333333333
205.0	0.3333333333333333
210.0	0.3333333333333333
215.0	0.3333333333333333
220.0	0.3333333333333333
225.0	0.3333333333333333
230.0	0.3333333333333333
235.0	0.34503968253968254
240.0	0.3484848484848485
245.0	0.3484848484848485
250.0	0.3484848484848485
255.0	0.3380952380952381
260.0	0.34285714285714286
265.0	0.34285714285714286
270.0	0.34285714285714286
275.0	0.34285714285714286
280.0	0.3484848484848485
285.0	0.34785353535353536
290.0	0.34785353535353536
295.0	0.3560606060606061
300.0	0.3472222222222222
305.0	0.3472222222222222
310.0	0.3472222222222222
315.0	0.3484848484848485
320.0	0.3484848484848485
325.0	0.34090909090909094
330.0	0.34090909090909094
335.0	0.3484848484848485
340.0	0.3484848484848485
345.0	0.3484848484848485
350.0	0.3484848484848485
355.0	0.3484848484848485
360.0	0.3333333333333333
365.0	0.36363636363636365
370.0	0.36363636363636365
375.0	0.3333333333333333
380.0	0.3333333333333333
385.0	0.3333333333333333
390.0	0.3205128205128205
395.0	0.3076923076923077
400.0	0.3076923076923077
405.0	0.3076923076923077
410.0	0.3076923076923077
415.0	0.3076923076923077
420.0	0.3076923076923077
425.0	0.3076923076923077
430.0	0.3076923076923077
435.0	0.2857142857142857
440.0	0.2857142857142857
445.0	0.2967032967032967
450.0	0.2967032967032967
455.0	0.2967032967032967
460.0	0.2967032967032967
465.0	0.2967032967032967
470.0	0.2967032967032967
475.0	0.2967032967032967
480.0	0.2967032967032967
485.0	0.2967032967032967
490.0	0.2967032967032967
495.0	0.2967032967032967
500.0	0.2967032967032967
505.0	0.2967032967032967
510.0	0.3076923076923077
515.0	0.3076923076923077
520.0	0.30952380952380953
525.0	0.30952380952380953
530.0	0.30952380952380953
535.0	0.30952380952380953
540.0	0.30952380952380953
545.0	0.30952380952380953
550.0	0.3333333333333333
555.0	0.3333333333333333
560.0	0.3333333333333333
565.0	0.3333333333333333
570.0	0.3333333333333333
575.0	0.3333333333333333
580.0	0.3333333333333333
585.0	0.3333333333333333
590.0	0.3333333333333333
595.0	0.3333333333333333
