# Supplementary material for: Professional actors demonstrate variability, not stereotypical expressions, when portraying emotional states in photographs
Source: Nat Commun. 2021 Aug 19;12:5037. doi: 10.1038/s41467-021-25352-6 (PMC8376986; doi:10.1038/s41467-021-25352-6)
Supplement: Supplementary file 3 — Source Data [file 41467_2021_25352_MOESM3_ESM.zip › source_data/supplementary figure4_dendogram_data.csv]

Cluster	Cluster size	Intra-clust SCore	AU Clusters	Emo clusters
74	2	0.67		ANG+INT+SUR
14	4	0.67	6+12	AMU+HAP+INT+SUR
49	3	0.67	4+7+10+25+26	ANG+CON+DIS+FEA+SAD
35	2	0.60	1+2+5+25+26	DIS+EMB+SHA+SUR
31	3	0.57	5+25	EMB+FEA+SHA+SUR
18	2	0.50	4+7+25+26	ANG+EMB+SAD+SHA+SUR
51	7	0.50	1+4+5+25	ANG+DIS+FEA+SAD+SUR
15	4	0.50	1+2+6+25+26	AMU+AWE+HAP+INT+SUR
41	2	0.50	4	ANG+FEA+INT+SUR
68	9	0.50	6+7+12	HAP+INT+PRI+SUR
79	3	0.50	2+5+7+16+25+26	AMU+AWE+EMB+INT+SUR
56	3	0.50	4	ANG+CON+DIS+SAD
78	5	0.48	7+12	AMU+INT+SUR
5	4	0.48	4+7	ANG+CON+DIS+FEA+INT+SAD+SUR
8	5	0.47	6+25+26	AMU+AWE+HAP+INT+PRI+SUR
57	7	0.46	7+25+26	ANG+CON+DIS+EMB+SAD+SHA
7	3	0.46	1+4+6+25	AWE+HAP+INT+PRI
9	17	0.45	6+12+25	HAP+INT+PRI+SUR
69	32	0.44	6+7+25	AMU+HAP+INT
58	3	0.44	7	ANG+CON+DIS+SAD
25	6	0.44	7	EMB+SAD+SHA
47	10	0.44	7+25	ANG+EMB+FEA+SHA+SUR
38	3	0.44	7+25+26	EMB+FEA+SAD+SHA+SUR
72	10	0.43	7+12+25	ANG+CON+DIS
33	6	0.43	5+25	EMB+SHA+SUR
44	8	0.42	4+7	ANG+FEA+SAD+SUR
39	11	0.40	1+2+25	FEA
50	3	0.40	7+25+26	ANG+CON+DIS+FEA+SAD+SUR
54	2	0.40	4+7	ANG+DIS+EMB+FEA+SUR
48	11	0.40	4+5+7+25	ANG+FEA+SUR
10	14	0.40	7+12+25	AMU+HAP+PRI
36	4	0.40	1+2+5+7+25+26	DIS+EMB+SHA+SUR
43	18	0.40	5	FEA+SUR
53	6	0.40	4+7	FEA+SAD+SUR
71	25	0.36	7+25	ANG+CON
16	7	0.36	12+25+26	AWE+HAP+INT+SUR
67	23	0.36	7+25	INT
64	2	0.36	4+7+16+25+26	ANG+DIS+SAD+SUR
77	25	0.33	25	INT+SUR
52	8	0.33	7	ANG+FEA+SAD+SHA
59	56	0.33	7+25	ANG+CON+DIS
20	3	0.33	25+26	ANG+DIS+EMB+FEA+SAD+SHA+SUR
73	53	0.33	7+12+25
23	2	0.33	4	DIS+EMB+FEA+SAD+SHA
24	6	0.33	7	ANG+CON+DIS+EMB+FEA+SAD+SHA
21	8	0.31	4	ANG+DIS+EMB+FEA+SAD+SHA+SUR
75	7	0.31	25	ANG+SUR
29	3	0.31	2+5+6+7+12+25	ANG+EMB+FEA+SHA
46	3	0.31	7	ANG+EMB+FEA+SAD+SHA+SUR
30	13	0.30	12	EMB+FEA+SHA
11	21	0.29	7+25	AMU+HAP+INT+PRI
27	2	0.29	7+17	DIS+EMB+FEA+SAD+SHA
65	8	0.27	4	ANG+SAD+SUR
34	5	0.27	4+7+17+23	ANG+EMB+SHA+SUR
55	4	0.25	7	ANG+CON+DIS+EMB+FEA+SAD+SUR
70	3	0.25	2+12+25	AMU+ANG+CON
63	10	0.25		SAD
26	6	0.25	4+7	EMB+FEA+SAD+SHA
42	4	0.23	4+5	FEA+INT+SAD+SUR
22	5	0.23	4+7	ANG+DIS+EMB+SAD+SHA+SUR
40	21	0.22	5	FEA+INT+SUR
76	6	0.20	6+7+25	AMU+HAP+INT+SUR
62	6	0.20		ANG+EMB+SAD+SHA
13	2	0.18	1+2+6+7+12+25+26	AMU+AWE+HAP+INT
4	7	0.15	5	ANG+CON+DIS+EMB+SAD+SHA+SUR
1	3	0.00		ANG+CON+DIS+EMB+FEA+SAD+SHA+SUR
45	2	0.00		ANG+CON+DIS+EMB+FEA+SAD+SHA+SUR
66	1	-1.00	-	-
61	1	-1.00	-	-
60	1	-1.00	-	-
2	1	-1.00	-	-
37	1	-1.00	-	-
32	1	-1.00	-	-
28	1	-1.00	-	-
19	1	-1.00	-	-
17	1	-1.00	-	-
12	1	-1.00	-	-
6	1	-1.00	-	-
3	1	-1.00	-	-
80	1	-1.00	-	-
