# Supplementary material for: Professional actors demonstrate variability, not stereotypical expressions, when portraying emotional states in photographs
Source: Nat Commun. 2021 Aug 19;12:5037. doi: 10.1038/s41467-021-25352-6 (PMC8376986; doi:10.1038/s41467-021-25352-6)
Supplement: Supplementary file 3 — Source Data [file 41467_2021_25352_MOESM3_ESM.zip › source_data/supplementary figure6_facial_poses_assignments_action units.xlsx]

## Sheet: Sheet1
PoseID	AssignedCategory	ActionUnits
1	Anger	[2, 3, 1]
2	Surprise	[4, 4, 4, 3, 3]
3	Anger	[4, 2, 3, 3, 3, 2, 3]
4	Anger	[4, 3, 2]
5	Shame	[3, 2, 2, 1]
6	Anger	[3, 3, 3]
7	Sadness	[3, 1, 1]
8	Sadness	[2, 1]
9	Anger	[3, 4]
10	Surprise	[5, 1, 1]
11	Anger	[1, 1]
12	Interest	[3, 2, 3, 2, 1]
13	Anger	[4, 5, 2, 4, 4]
14	Anger	[2, 2, 4, 2, 2, 3, 4]
15	Anger	[2, 3, 4]
16	Embarrassment	[3, 2, 2]
17	Fear	[3, 3, 3, 2, 2, 3]
18	Embarrassment	[]
19	Shame	[3, 3, 2]
20	Anger	[3, 2, 2, 2, 3]
21	Surprise	[1, 1, 2, 1, 2]
22	Anger	[4, 4, 2, 4]
23	Embarrassment	[2, 2, 3, 4, 1]
24	Fear	[2, 2, 3, 3, 3, 4, 3]
25	Anger	[5, 5, 5, 2, 4, 4, 5]
26	Surprise	[2, 2]
27	Embarrassment	[2, 3, 2, 1]
28	Fear	[4, 2, 2]
29	Surprise	[4, 1]
30	Sadness	[2]
31	Happiness	[2, 3, 5, 1, 2, 1]
32	Anger	[2, 2, 2, 3, 4]
33	Surprise	[4, 2, 4]
34	Anger	[3, 2, 4]
35	Amusement	[1, 2, 3, 3, 4]
36	Embarrassment	[4, 2, 2]
37	Anger	[]
38	Happiness	[4, 2, 2]
39	Disgust	[2, 4, 4]
40	Anger	[4, 5, 1, 4, 4]
41	Anger	[2, 4, 5]
42	Fear	[5, 4, 3, 2, 2, 2]
43	Anger	[4, 4, 4]
44	Sadness	[1]
45	Disgust	[4, 2, 4, 3, 2]
46	Fear	[2, 2, 1, 2]
47	Surprise	[2, 3, 2, 2]
48	Interest	[1, 1]
49	Sadness	[2, 2, 3, 2]
50	Sadness	[3, 3, 2]
51	Happiness	[1, 3, 2, 2, 4]
52	Anger	[1, 3, 3]
53	Happiness	[3, 2, 4]
54	Anger	[3]
55	Surprise	[1, 2, 4]
56	Interest	[3, 2, 3, 3, 2, 3, 3, 2]
57	Interest	[3, 3, 3, 3, 1]
58	Pride	[3, 1, 2, 1]
59	Anger	[4, 3, 4, 5, 4, 3]
60	Anger	[3, 3, 3, 2]
61	Embarrassment	[4, 3, 4, 4]
62	Anger	[2, 2, 2, 3]
63	Amusement	[4, 4, 2, 3, 2, 2, 3, 3, 3]
64	Surprise	[2, 2, 2, 3]
65	Anger	[3, 4, 3, 4, 2, 2, 2]
66	Amusement	[4, 5, 4, 4, 5, 4, 4, 4]
67	Interest	[3, 2, 3, 1, 3, 3]
68	Interest	[3, 2, 3, 3]
69	Fear	[2, 1]
70	Surprise	[4, 1, 2, 3, 3, 5, 3]
71	Anger	[4, 4, 5, 5, 3, 5, 4]
72	Interest	[3, 3, 4, 4, 4]
73	Surprise	[5, 4, 5, 2, 4, 5, 5]
74	Surprise	[3, 2]
75	Interest	[2, 2, 1]
76	Interest	[1, 1]
77	Surprise	[4, 2, 5, 3, 3, 2]
78	Disgust	[4, 2, 5, 2, 3, 2]
79	Sadness	[3, 3, 4, 2, 1]
80	Happiness	[4, 4, 4, 3]
81	Embarrassment	[2, 2, 2, 4, 4, 4, 4]
82	Fear	[2]
83	Surprise	[5, 5, 5, 5, 4, 5, 5]
84	Happiness	[2, 2, 4, 2, 2, 2]
85	Disgust	[2, 1, 1, 1]
86	Happiness	[5, 5, 5, 5, 2, 4, 3, 3]
87	Surprise	[2, 3, 1, 3, 4]
88	Anger	[5, 5, 5, 4]
89	Anger	[3, 3, 5]
90	Interest	[2, 2]
91	Fear	[4, 5, 2, 2, 4, 2, 3]
92	Surprise	[4, 4, 4, 4, 4, 3]
93	Anger	[2, 2, 3, 2]
94	Disgust	[4, 5, 5, 5, 4, 5]
95	Sadness	[3, 2, 4, 2, 1]
96	Sadness	[4, 4, 3]
97	Interest	[5, 5, 3, 3, 2, 4, 4, 3]
98	Happiness	[3, 3]
99	Embarrassment	[4, 2, 3, 4, 3]
100	Interest	[3, 4, 5, 4, 4, 3, 4, 5]
101	Anger	[4, 4, 3, 4, 5, 3]
102	Awe	[3, 3, 3, 2, 4, 3]
103	Embarrassment	[4, 3, 5]
104	Anger	[4, 4, 3, 5, 2, 5, 4]
105	Sadness	[3, 2, 2]
106	Interest	[2, 1, 3, 2]
107	Fear	[2, 3, 3, 1, 4, 4]
108	Surprise	[5, 5, 5, 5, 4, 3]
109	Awe	[2, 4, 4, 4, 4, 3, 3]
110	Interest	[4, 4, 2, 4, 3]
111	Interest	[2, 2, 3, 3, 4, 3]
112	Amusement	[2, 1]
113	Sadness	[2, 2, 4, 2, 3, 4]
114	Contempt	[3, 1, 3, 3, 3]
115	Anger	[5, 4, 5, 5, 5, 5]
116	Embarrassment	[3, 3, 3]
117	Amusement	[5, 5, 5, 5, 5, 5, 5]
118	Fear	[3, 4, 4, 4, 2]
119	Surprise	[4, 1, 1]
120	Interest	[5, 5, 3, 2, 2, 2, 4]
121	Disgust	[5, 5, 2, 2, 2]
122	Anger	[2, 2, 2, 2]
123	Happiness	[5, 5, 4, 2, 2, 3]
124	Embarrassment	[2, 3, 3, 1]
125	Surprise	[4, 2, 4, 3, 3]
126	Surprise	[4, 4, 5, 3, 3]
127	Surprise	[4, 4, 3, 3, 2, 3]
128	Anger	[1, 3, 1]
129	Embarrassment	[3, 3, 3, 3, 2, 3, 3, 3]
130	Contempt	[3, 4, 2, 2, 3]
131	Interest	[3, 3, 4, 4, 3]
132	Sadness	[2, 2, 5, 3]
133	Fear	[2, 2]
134	Happiness	[4, 3, 3, 2]
135	Fear	[2, 2, 3, 3, 4, 3, 3]
136	Sadness	[4, 4, 3, 4, 4, 2]
137	Anger	[3, 3, 2, 1, 1]
138	Happiness	[5, 4, 5, 5, 3, 3]
139	Anger	[4, 4, 2, 4, 3, 5]
140	Fear	[5, 2, 4, 3, 3]
141	Surprise	[5, 5, 5, 1, 2, 2]
142	Amusement	[3, 4]
143	Interest	[3, 2, 2, 4, 2]
144	Happiness	[2, 1, 2]
145	Surprise	[5, 4, 5, 5, 5]
146	Pride	[3, 3, 2, 3, 4]
147	Surprise	[4, 2, 4]
148	Surprise	[4, 4, 3, 4, 3, 2, 2, 3, 4, 4]
149	Fear	[2, 3, 2]
150	Happiness	[3, 3, 4, 4]
151	Disgust	[5, 2, 2]
152	Anger	[1, 3, 2]
153	Anger	[3, 4, 1, 2]
154	Anger	[4, 3, 1]
155	Anger	[3, 4, 2]
156	Interest	[4, 4, 2, 2]
157	Surprise	[4, 4, 3, 4, 4, 3]
158	Happiness	[3, 2]
159	Sadness	[]
160	Surprise	[2, 4, 4, 3, 2, 2, 4, 3]
161	Interest	[3, 3, 4, 4, 3, 3, 3]
162	Fear	[1, 1, 1]
163	Embarrassment	[4, 1, 3, 1]
164	Fear	[2, 5]
165	Embarrassment	[2, 1, 2, 3, 2, 3, 3]
166	Fear	[2]
167	Happiness	[2, 3, 3, 3, 2]
168	Anger	[4, 4, 3, 5, 3]
169	Amusement	[4, 4, 2, 2]
170	Fear	[2, 2, 3, 1]
171	Fear	[4, 3, 2, 2, 2]
172	Shame	[2, 4, 3, 1]
173	Interest	[1, 2, 3, 1, 2, 2]
174	Embarrassment	[3, 2, 2, 3, 3, 2, 3, 3]
175	Anger	[3, 4, 5, 3, 3]
176	Fear	[4, 4, 5, 2, 2]
177	Anger	[3, 2, 2, 2, 3, 2, 4, 2]
178	Interest	[4, 4, 5, 5, 4, 5, 5]
179	Fear	[3, 2, 3, 4, 3]
180	Fear	[2, 3, 3, 4]
181	Pride	[2, 2, 3, 3, 5, 4]
182	Sadness	[3, 4, 2, 4]
183	Sadness	[4, 4, 2, 4]
184	Happiness	[4, 3, 1]
185	Anger	[3, 4, 5, 5, 2]
186	Amusement	[3, 4, 2, 5, 2]
187	Anger	[1, 1, 3, 4, 2, 4, 4, 4]
188	Anger	[2, 2, 3, 2, 4, 3]
189	Happiness	[2, 2, 3, 2]
190	Interest	[1, 1, 3, 1, 1]
191	Happiness	[1, 3, 2, 2]
192	Happiness	[2, 4, 4]
193	Happiness	[4, 4, 3, 1, 1, 5, 5, 5]
194	Surprise	[3, 2, 2]
195	Happiness	[3, 2, 4, 3, 2, 2, 1]
196	Surprise	[2, 3, 2, 3, 4]
197	Interest	[3, 1]
198	Anger	[4, 2, 1]
199	Fear	[1, 4, 1, 1]
200	Interest	[1, 2, 2]
201	Embarrassment	[4, 2, 4, 3, 2]
202	Shame	[4, 4, 4, 1]
203	Pride	[4, 1, 3, 2]
204	Fear	[3, 2, 2, 3, 2, 3]
205	Fear	[3, 3, 1, 1]
206	Disgust	[2, 3, 2, 4, 3]
207	Interest	[3, 2, 1, 2]
208	Amusement	[2, 4, 4, 4]
209	Anger	[4, 4, 2, 2]
210	Happiness	[2, 2, 3, 3]
211	Anger	[5, 5, 5, 5, 5]
212	Interest	[2, 2, 2, 2]
213	Happiness	[3, 2, 2, 2]
214	Fear	[2, 4, 3, 2, 1]
215	Anger	[4, 3, 3, 3, 4, 2, 4, 4, 3]
216	Amusement	[4, 4, 2, 2, 5, 5, 4]
217	Fear	[2, 2, 2, 1, 1]
218	Embarrassment	[5, 5, 2, 3, 2]
219	Surprise	[4, 4, 5, 4, 4, 4, 4, 2]
220	Anger	[4, 3, 3, 2, 1]
221	Anger	[2, 2, 2, 2, 3, 2]
222	Shame	[1, 3, 3, 3]
223	Shame	[4, 3, 2, 1]
224	Anger	[1, 4, 2, 2]
225	Pride	[3, 3, 1, 1, 3, 2, 3, 3]
226	Fear	[4, 2, 3, 1, 3, 4, 3]
227	Anger	[4, 2]
228	Interest	[5, 3, 4, 3, 4, 5]
229	Happiness	[3, 4, 3, 4, 5, 3]
230	Interest	[2, 1]
231	Embarrassment	[2, 2]
232	Amusement	[2, 1, 2, 2, 3, 3]
233	Anger	[5, 4, 4, 4]
234	Anger	[2, 2, 3, 2]
235	Interest	[4, 1, 1]
236	Interest	[2, 3, 3, 4, 5]
237	Anger	[2, 2, 2, 3, 4]
238	Happiness	[3, 2, 3, 3, 3]
239	Fear	[3, 1]
240	Anger	[5, 4, 4, 4]
241	Disgust	[1, 2, 1]
242	Embarrassment	[4, 3, 2, 2, 3, 1, 1]
243	Surprise	[5, 4, 5, 4, 3]
244	Sadness	[3]
245	Happiness	[2, 4, 4, 4, 2, 4]
246	Sadness	[5, 2, 3]
247	Amusement	[4, 4]
248	Fear	[4, 4, 4, 3, 3, 2]
249	Surprise	[3, 1, 1, 1, 2]
250	Amusement	[3, 3, 3, 3, 4, 3]
251	Disgust	[4, 4, 3, 2, 4, 4]
252	Fear	[5, 5, 5, 1, 4, 1]
253	Anger	[4, 4, 4, 3, 4, 2]
254	Sadness	[2, 4, 2, 2, 1]
255	Surprise	[4, 5, 2, 5, 4]
256	Interest	[4, 4, 2, 3, 1]
257	Anger	[2, 3]
258	Anger	[4, 4, 2]
259	Amusement	[4, 3, 5, 4, 4]
260	Sadness	[4, 2, 2, 3, 2]
261	Happiness	[3, 5, 2, 2, 4, 4]
262	Anger	[2, 4, 3, 3, 3, 4, 4]
263	Surprise	[2, 1, 5, 3, 2, 4, 3, 2]
264	Interest	[4, 2, 5, 1, 3, 3]
265	Anger	[4, 5, 5, 3, 4, 5, 5]
266	Surprise	[4, 2, 3, 4, 2, 3, 4, 4]
267	Pride	[]
268	Anger	[4, 2, 4, 3, 1]
269	Surprise	[3, 1, 2, 2, 2]
270	Pride	[2, 2, 2, 3, 3]
271	Sadness	[1]
272	Pride	[4, 4, 5, 4]
273	Pride	[2, 2, 2, 3]
274	Surprise	[2, 2, 3, 3, 2]
275	Happiness	[4, 4, 1]
276	Interest	[2, 2, 2, 2]
277	Anger	[1, 1]
278	Embarrassment	[2, 2, 2, 1, 3, 3]
279	Fear	[2]
280	Amusement	[3, 3, 4, 3]
281	Amusement	[3, 4, 4, 4, 3]
282	Embarrassment	[2, 4, 3]
283	Sadness	[3]
284	Sadness	[1, 1, 3, 1]
285	Fear	[3, 4, 2, 2, 1, 3, 3]
286	Anger	[3, 3, 2, 1]
287	Disgust	[1, 2, 1, 2]
288	Contempt	[2, 2]
289	Contempt	[1, 1, 2, 1]
290	Anger	[3, 2, 3, 3]
291	Contempt	[4, 4, 4, 5, 5]
292	Anger	[5, 2, 5, 3, 5, 5]
293	Fear	[3, 4, 2, 5, 2, 1]
294	Interest	[3, 2, 4]
295	Contempt	[5, 5, 5, 3, 5, 5, 5]
296	Surprise	[4, 2, 4, 2, 2, 2, 1]
297	Pride	[3, 3, 3, 3, 3]
298	Fear	[1, 3, 2, 2, 4, 1]
299	Amusement	[4, 4, 2, 5, 4, 4]
300	Anger	[3, 2, 1]
301	Fear	[5, 5, 5, 3, 3, 3]
302	Disgust	[4, 4, 4, 4, 5, 4, 4, 2]
303	Sadness	[3, 3, 3, 3, 2]
304	Anger	[4, 4, 4, 1]
305	Interest	[5, 5, 3, 3, 2, 4, 3]
306	Surprise	[2, 3, 2, 2, 2, 2]
307	Amusement	[2, 4, 2, 3, 3, 2]
308	Fear	[2, 4, 2, 1]
309	Fear	[5, 5, 2, 3, 4, 5, 5]
310	Happiness	[5, 5, 3, 2, 3, 3, 5, 5]
311	Happiness	[4, 2, 4]
312	Interest	[5, 5, 4, 4, 4]
313	Fear	[4, 3, 2, 2, 1]
314	Anger	[3, 2, 1, 3, 3, 3]
315	Anger	[2, 3]
316	Sadness	[2, 1, 2, 3, 3, 3]
317	Sadness	[3, 1, 1]
318	Surprise	[3, 3, 4, 3, 4, 3, 3, 3, 3]
319	Interest	[3, 2, 2]
320	Pride	[4, 2, 2]
321	Fear	[4, 3, 2, 2, 1]
322	Surprise	[4, 2, 4, 2, 3, 2]
323	Sadness	[3, 2, 1, 1]
324	Sadness	[3, 1, 3]
325	Happiness	[5, 4, 5, 1, 5, 5, 1]
326	Contempt	[2, 1]
327	Shame	[3, 4, 1, 3, 4]
328	Surprise	[5, 2, 3, 5, 4, 2, 3, 4, 4, 4]
329	Amusement	[1, 3, 3]
330	Fear	[5, 2, 2, 1, 1]
331	Happiness	[2, 3, 2]
332	Amusement	[5, 5, 3, 5, 3, 4, 4]
333	Disgust	[3, 2]
334	Anger	[4, 4, 4, 1, 4, 4]
335	Happiness	[4, 4, 4, 5, 4, 3, 4]
336	Interest	[5, 3, 2]
337	Embarrassment	[4, 3, 1, 3, 2, 2]
338	Fear	[4, 4, 5, 3, 2, 3, 4, 4, 4]
339	Fear	[1, 1, 1]
340	Pride	[3, 2, 2, 2, 3]
341	Surprise	[2, 4]
342	Anger	[4, 3, 4, 4, 4, 4]
343	Surprise	[3, 3, 3, 4]
344	Fear	[3, 2, 2]
345	Happiness	[4, 3, 3, 2]
346	Anger	[1, 2, 1, 1, 1]
347	Anger	[2, 2, 3, 2, 3, 3]
348	Sadness	[4, 4, 3, 2, 3, 3]
349	Fear	[3, 4, 5, 5, 3, 4, 3, 4, 3]
350	Fear	[3, 3, 3, 2, 3, 3, 3, 3, 3, 3]
351	Fear	[4, 3, 3, 2]
352	Anger	[3, 5, 5, 4, 2, 2]
353	Anger	[3, 4, 2, 1, 5, 4]
354	Sadness	[]
355	Embarrassment	[3, 2, 2]
356	Anger	[5, 2, 2, 3, 3]
357	Embarrassment	[4, 4, 5, 2, 4, 3, 4]
358	Fear	[3, 4, 5, 2, 1]
359	Surprise	[5, 5, 5, 5, 5, 5, 5, 5]
360	Anger	[4, 4, 2, 2, 2]
361	Sadness	[1, 1, 3, 3]
362	Happiness	[5, 5, 5, 4, 5, 4, 5]
363	Surprise	[1, 1, 2, 3, 2, 1, 4, 4]
364	Interest	[4, 4, 2, 3, 4, 4, 5, 5]
365	Disgust	[2, 2, 2, 2, 2, 2, 3, 2]
366	Embarrassment	[3, 4]
367	Sadness	[4, 2, 3, 1, 4]
368	Anger	[3, 3, 3, 1]
369	Fear	[5, 5, 4, 4, 3, 4]
370	Happiness	[5, 5, 3, 2, 5, 4]
371	Contempt	[2, 1, 4, 2, 2, 3, 2]
372	Fear	[5, 5, 5, 3, 4]
373	Fear	[3, 3, 4, 3, 5, 3, 2]
374	Anger	[2, 2, 3, 3]
375	Surprise	[4, 3, 2, 3, 3, 2]
376	Interest	[5, 5, 3, 3]
377	Fear	[2, 2, 3, 4, 2, 2]
378	Happiness	[5, 5, 4, 3, 2, 2, 2]
379	Happiness	[5, 5, 4, 2, 4, 4]
380	Fear	[5, 2]
381	Fear	[1, 1]
382	Anger	[4, 2, 1, 1]
383	Surprise	[4, 4]
384	Embarrassment	[4, 5, 5, 5, 5]
385	Happiness	[4, 2, 1]
386	Anger	[3, 3, 5, 1, 5, 5, 3]
387	Happiness	[4, 4, 3, 1, 2, 3]
388	Surprise	[1, 2, 2, 2, 3, 2]
389	Surprise	[3, 4, 4, 4]
390	Anger	[5, 3, 3]
391	Happiness	[3, 2, 3, 2]
392	Happiness	[4, 3]
393	Anger	[1, 5, 4, 1]
394	Surprise	[2, 4, 4, 4, 4, 2, 4]
395	Surprise	[4, 4, 4, 3, 3]
396	Surprise	[5, 5, 5, 2, 3, 4, 4]
397	Fear	[5, 5, 5, 4, 2, 5, 5]
398	Contempt	[4, 4, 4, 3, 4]
399	Anger	[4, 3, 3, 3]
400	Sadness	[4, 2, 2]
401	Anger	[2, 2, 4, 5]
402	Interest	[2, 3, 3, 2]
403	Anger	[2, 1]
404	Anger	[5, 4, 4, 4, 3, 4, 4, 3]
405	Embarrassment	[5, 5, 4, 3, 4, 3, 4, 4]
406	Surprise	[5, 5, 5, 2, 1, 1]
407	Fear	[5, 4, 3, 3, 3, 2, 4]
408	Surprise	[3, 3, 5, 4, 2, 3, 4, 3]
409	Pride	[3, 3, 3, 5, 2, 3, 3]
410	Surprise	[3, 2, 2, 1]
411	Surprise	[2, 2, 1, 2, 1, 4, 4]
412	Fear	[4, 2, 2]
413	Anger	[4, 4]
414	Happiness	[4, 5, 5, 5, 4, 5]
415	Happiness	[3, 1, 3, 2, 2]
416	Anger	[3, 3, 1]
417	Fear	[3, 3, 3, 3]
418	Surprise	[1, 1]
419	Anger	[3, 3, 4, 5, 4, 2]
420	Fear	[4, 4, 4, 4]
421	Happiness	[3, 4, 2, 2]
422	Fear	[2, 2, 2, 2]
423	Fear	[2, 2, 3, 3]
424	Sadness	[2, 2, 2]
425	Embarrassment	[2, 5, 5]
426	Interest	[3, 3, 2, 2]
427	Happiness	[1, 2, 3, 3]
428	Anger	[2, 4, 4, 4]
429	Fear	[1, 1]
430	Fear	[3, 2, 2, 3]
431	Disgust	[3, 3, 4]
432	Sadness	[1, 1, 2, 3, 3]
433	Surprise	[]
434	Anger	[4, 5, 4, 4]
435	Embarrassment	[2, 1]
436	Interest	[2, 1]
437	Sadness	[2, 2, 4, 3]
438	Fear	[2, 3, 3, 2]
439	Fear	[2, 4, 3, 4, 4, 3, 2]
440	Anger	[2]
441	Embarrassment	[1, 1, 2, 5, 5]
442	Anger	[3, 3, 2, 1]
443	Anger	[5, 3, 2, 4]
444	Embarrassment	[3, 3, 2, 3, 3, 3]
445	Interest	[2, 2]
446	Happiness	[3, 3, 3, 3, 3, 3, 4, 2, 2, 4, 2]
447	Anger	[3, 3, 1]
448	Fear	[1]
449	Anger	[1, 2, 2, 2, 2, 4, 4]
450	Anger	[5, 4, 2, 4, 5, 5, 5]
451	Interest	[4, 3, 3, 3]
452	Sadness	[]
453	Sadness	[2, 1, 2, 2, 1]
454	Surprise	[2, 5, 2, 3]
455	Surprise	[2, 2, 2]
456	Disgust	[3, 3, 2]
457	Surprise	[2, 1, 2, 2]
458	Anger	[3, 3, 3]
459	Surprise	[4, 3]
460	Interest	[5, 4, 5, 2, 3]
461	Anger	[3, 2, 3, 3, 3]
462	Pride	[2, 4, 4, 3, 3, 3, 2, 3]
463	Fear	[2, 2, 1]
464	Fear	[2, 3, 2, 5, 5, 2]
465	Fear	[4, 4, 5, 1, 2, 2, 1]
466	Happiness	[2, 5, 3, 5]
467	Fear	[2, 2, 2, 5, 2]
468	Surprise	[2, 4, 4, 4, 1]
469	Happiness	[5, 3, 3, 2]
470	Anger	[4, 1, 2, 1]
471	Fear	[3, 3, 2]
472	Surprise	[2, 2, 3, 3]
473	Embarrassment	[4, 2, 2, 1]
474	Sadness	[1]
475	Pride	[1, 2, 1]
476	Happiness	[2, 3, 2, 1]
477	Amusement	[4, 4, 4]
478	Interest	[3, 4, 3, 4]
479	Anger	[1, 3, 3]
480	Interest	[1, 4, 5, 1, 2, 4]
481	Interest	[2, 3, 2, 3, 3]
482	Surprise	[2, 2, 2, 1, 1, 3, 3]
483	Embarrassment	[5, 5, 3, 3, 2]
484	Happiness	[4, 4, 4, 3, 4, 5, 2]
485	Fear	[3, 3, 2, 1]
486	Interest	[4, 4, 4, 3, 3, 3]
487	Surprise	[5, 5, 4, 1, 1]
488	Anger	[4, 3, 4, 2, 4, 3, 2]
489	Interest	[3, 1]
490	Disgust	[2, 2, 3, 3]
491	Anger	[4, 4, 5, 3, 3, 3]
492	Interest	[3, 1, 4, 1, 4, 3]
493	Anger	[4, 3, 5, 4, 3, 3]
494	Anger	[3, 3, 1, 2]
495	Happiness	[4, 4, 5, 2, 3, 2, 2, 5, 5, 2]
496	Fear	[2, 4, 2, 3, 3]
497	Anger	[4, 4, 4, 1]
498	Pride	[3, 4]
499	Sadness	[2, 3, 3, 3, 3]
500	Anger	[3, 3, 2, 1]
501	Interest	[2, 4, 4, 4, 2, 3, 4, 5, 4]
502	Fear	[4, 2, 1]
503	Happiness	[3, 3, 3, 2]
504	Embarrassment	[4, 4, 2, 2]
505	Embarrassment	[1, 1]
506	Pride	[3, 3, 3, 3, 2, 4]
507	Interest	[3, 2, 3, 1]
508	Happiness	[1, 1, 2, 3]
509	Anger	[1, 3]
510	Happiness	[4, 4, 2]
511	Shame	[2, 2]
512	Pride	[3, 3, 4, 3, 3, 2, 1]
513	Disgust	[2, 4, 4, 4, 3, 3, 3]
514	Surprise	[4, 3, 2, 3, 3]
515	Amusement	[2, 3, 3]
516	Interest	[1, 2, 3, 3]
517	Anger	[]
518	Anger	[3, 2, 3, 3]
519	Happiness	[2, 1, 2, 2]
520	Surprise	[4, 4, 4, 2, 3, 2, 4, 4]
521	Surprise	[4, 5, 5, 5, 2, 3]
522	Anger	[3, 2, 3, 2, 2]
523	Happiness	[3, 3, 3]
524	Anger	[4, 3, 3, 2, 1, 2]
525	Amusement	[3, 3, 3, 4, 4, 4, 3]
526	Sadness	[3, 4, 2, 2, 4]
527	Surprise	[3, 1]
528	Fear	[4, 1, 2, 1, 2, 1]
529	Contempt	[2, 3, 3, 4, 4]
530	Sadness	[2, 2, 1]
531	Surprise	[3, 4, 4]
532	Fear	[3, 2, 4, 2, 3, 1]
533	Anger	[4, 4, 4, 5, 2, 5, 5]
534	Disgust	[4, 3, 4, 2, 1]
535	Fear	[2, 2, 3, 1]
536	Sadness	[2, 2, 2, 2, 3]
537	Fear	[4, 2, 3, 2, 2]
538	Sadness	[2, 4, 3]
539	Anger	[2, 4, 3, 3, 2]
540	Fear	[4, 2, 4, 4, 4]
541	Disgust	[4, 3, 4, 4, 3, 4, 3, 3, 3]
542	Amusement	[2, 2, 2, 5, 4, 4, 3, 3, 3, 5, 5]
543	Embarrassment	[3, 3, 4, 3]
544	Contempt	[5, 5, 5, 4, 3, 4]
545	Interest	[2, 1, 1]
546	Happiness	[2, 3]
547	Anger	[2, 2, 4, 1]
548	Surprise	[3, 3, 4]
549	Happiness	[4, 2, 4]
550	Anger	[4, 4, 2, 3, 3, 3]
551	Anger	[5, 3, 3, 2, 5, 4, 5]
552	Fear	[2]
553	Surprise	[2, 2, 2, 4, 2, 3, 2]
554	Anger	[2, 3, 1, 4, 3, 2]
555	Disgust	[5, 4]
556	Sadness	[3, 4, 5, 4, 2, 2, 1]
557	Anger	[3, 1, 1]
558	Fear	[5, 5, 5, 2, 2, 3, 1, 3]
559	Fear	[3, 3, 2, 3, 1]
560	Interest	[1, 2, 1]
561	Embarrassment	[3, 3, 3, 4, 3]
562	Shame	[2, 2, 3, 3]
563	Interest	[2, 3, 1, 4, 4, 4, 5, 5]
564	Disgust	[1, 3, 2, 2]
565	Happiness	[4, 4, 3, 3]
566	Fear	[3, 3, 3, 4, 2, 2, 3, 3]
567	Happiness	[3, 4, 3, 2, 3, 3]
568	Interest	[5, 5, 4, 4, 5, 5]
569	Anger	[3, 3, 3, 3, 4, 3, 4, 4]
570	Fear	[3, 2, 1]
571	Fear	[4, 4, 4, 4, 4]
572	Pride	[2, 3, 2, 3]
573	Sadness	[2, 2, 3]
574	Surprise	[3, 2, 2, 1, 2]
575	Anger	[3, 1, 1]
576	Sadness	[4, 3, 3, 3]
577	Interest	[2, 2, 4, 3, 3, 1]
578	Happiness	[1, 2, 1]
579	Surprise	[4, 3, 4, 5, 3, 5, 5]
580	Disgust	[2, 2, 1, 4, 2, 2, 2]
581	Happiness	[2, 2, 5, 4, 1]
582	Surprise	[2, 3]
583	Fear	[4, 3, 2]
584	Sadness	[1]
585	Surprise	[2, 2, 2, 1, 2, 1, 1, 1]
586	Happiness	[3, 3, 4, 5, 3, 4, 4]
587	Sadness	[1, 1]
588	Anger	[2, 3, 2, 4, 1, 2]
589	Fear	[1, 1]
590	Fear	[2, 3, 2, 2, 4]
591	Anger	[2, 3, 3, 4, 3, 4]
592	Embarrassment	[5, 4, 2, 5, 2, 2, 3, 4, 4, 2, 5]
593	Fear	[4, 1, 1]
594	Sadness	[3, 2, 2]
595	Disgust	[4, 4, 3, 2]
596	Anger	[1, 2, 4]
597	Fear	[2, 2, 2, 1]
598	Anger	[1, 1, 3]
599	Fear	[3, 4, 3, 4, 2]
600	Fear	[2, 2, 2]
601	Interest	[3, 1, 4, 3, 2, 3, 4, 5]
602	Fear	[5, 4, 4, 5, 1]
603	Fear	[]
604	Interest	[1, 2, 2]
