# Supplementary material for: Professional actors demonstrate variability, not stereotypical expressions, when portraying emotional states in photographs
Source: Nat Commun. 2021 Aug 19;12:5037. doi: 10.1038/s41467-021-25352-6 (PMC8376986; doi:10.1038/s41467-021-25352-6)
Supplement: Supplementary file 3 — Source Data [file 41467_2021_25352_MOESM3_ESM.zip › source_data/supplementary table10_specificity.csv]

PoseID	AssignedCategory	HighIntensity	Anger	Awe	Contempt	Disgust	Fear	Happiness	Interest	Sadness	Surprise		Legend
1	Anger	1	1	-1	0	1	0	0	0	-1	-1		1 = positive
2	Surprise	0	0	0	-1	-1	0	-1	0	0	1		0 = false positive
3	Anger	0	1	1	1	1	1	1	-1	1	1		-1 = not in category
4	Anger	1	1	0	1	1	0	-1	0	-1	-1
5	Shame	1	0	0	-1	0	1	0	-1	-1	0
6	Anger	0	-1	1	1	1	-1	1	-1	-1	-1
7	Sadness	1	0	0	0	0	0	0	-1	-1	0
8	Sadness	1	0	-1	-1	-1	-1	-1	-1	-1	-1
9	Anger	1	1	-1	-1	-1	-1	-1	-1	-1	-1
10	Surprise	1	1	0	-1	1	0	0	-1	-1	1
11	Anger	0	-1	-1	1	-1	-1	-1	-1	-1	-1
12	Interest	1	0	-1	0	-1	-1	0	1	0	-1
13	Anger	1	1	0	-1	1	0	0	-1	-1	0
14	Anger	1	1	0	0	0	0	0	0	-1	-1
15	Anger	1	1	-1	-1	1	-1	0	-1	-1	-1
16	Embarrassment	1	0	-1	0	-1	-1	-1	0	-1	-1
17	Fear	1	0	0	-1	0	1	0	0	0	1
19	Shame	1	0	-1	-1	1	-1	-1	-1	-1	-1
20	Anger	1	1	-1	-1	1	-1	0	0	0	-1
21	Surprise	0	1	1	-1	1	1	-1	1	1	1
22	Anger	1	1	0	-1	0	0	-1	-1	0	0
23	Embarrassment	1	0	0	0	0	1	0	-1	0	0
24	Fear	1	1	0	0	0	1	0	-1	1	1
25	Anger	1	1	0	-1	0	0	0	0	0	0
26	Surprise	1	-1	0	0	0	0	0	-1	-1	1
27	Embarrassment	1	0	0	-1	0	1	0	-1	1	0
28	Fear	1	0	0	0	0	1	0	0	-1	-1
29	Surprise	1	-1	0	0	-1	-1	0	0	1	-1
30	Sadness	1	-1	0	-1	-1	0	-1	0	1	0
31	Happiness	1	0	-1	-1	0	0	1	0	0	-1
32	Anger	1	1	0	-1	1	0	0	-1	-1	0
33	Surprise	1	-1	0	-1	0	0	0	-1	-1	1
34	Anger	1	1	-1	-1	0	0	-1	-1	-1	-1
35	Amusement	1	-1	-1	0	0	-1	0	-1	-1	-1
36	Embarrassment	1	0	0	-1	0	1	0	-1	-1	0
38	Happiness	1	0	0	-1	0	0	1	-1	-1	0
39	Disgust	1	0	0	0	1	0	0	-1	-1	0
40	Anger	1	1	0	1	0	0	0	-1	-1	0
41	Anger	0	1	-1	1	1	-1	-1	1	-1	-1
42	Fear	1	1	0	0	0	1	0	0	1	0
43	Anger	1	1	-1	0	1	0	-1	0	-1	-1
44	Sadness	1	1	0	0	1	1	0	-1	-1	1
45	Disgust	1	0	0	-1	1	0	0	-1	-1	0
46	Fear	1	0	0	-1	0	1	-1	-1	0	0
47	Surprise	0	1	1	-1	-1	1	1	-1	-1	1
48	Interest	1	-1	-1	0	-1	-1	0	1	-1	-1
49	Sadness	0	1	1	-1	1	1	-1	-1	1	1
50	Sadness	1	1	0	0	0	0	0	0	-1	-1
51	Happiness	1	0	-1	-1	0	0	1	1	0	-1
52	Anger	1	1	-1	0	0	0	-1	0	-1	-1
53	Happiness	1	-1	-1	0	-1	-1	1	-1	-1	-1
54	Anger	1	1	0	-1	-1	-1	-1	-1	1	1
55	Surprise	1	1	-1	0	0	0	0	0	-1	-1
56	Interest	0	1	1	-1	1	1	1	1	-1	1
57	Interest	1	0	0	0	0	0	0	-1	0	0
58	Pride	0	0	0	-1	0	0	0	-1	-1	0
59	Anger	1	1	-1	-1	0	-1	0	-1	-1	0
60	Anger	1	1	0	-1	0	1	0	-1	-1	0
61	Embarrassment	1	1	0	0	0	0	0	-1	-1	0
62	Anger	1	1	0	0	0	0	0	-1	0	1
63	Amusement	0	-1	1	-1	1	1	1	-1	1	1
64	Surprise	0	1	1	-1	-1	1	1	-1	-1	1
65	Anger	1	1	0	-1	1	0	0	-1	-1	0
66	Amusement	1	-1	0	-1	0	0	0	-1	-1	-1
67	Interest	1	0	0	0	0	0	0	1	0	0
68	Interest	0	-1	-1	1	-1	-1	1	-1	-1	-1
69	Fear	1	-1	0	0	0	1	0	-1	-1	0
70	Surprise	1	-1	0	-1	1	0	0	0	-1	1
71	Anger	0	1	-1	1	1	1	1	-1	-1	-1
72	Interest	1	0	0	-1	0	1	0	-1	-1	0
73	Surprise	1	0	0	-1	0	0	0	1	0	1
74	Surprise	1	0	-1	0	0	0	-1	0	0	-1
75	Interest	1	-1	-1	0	-1	-1	0	-1	-1	-1
76	Interest	0	1	-1	-1	1	-1	-1	-1	-1	-1
77	Surprise	0	1	-1	-1	1	-1	1	-1	-1	1
78	Disgust	0	1	1	1	1	1	1	1	1	1
79	Sadness	1	0	0	-1	0	1	0	-1	-1	0
80	Happiness	1	-1	0	-1	0	0	1	-1	-1	0
81	Embarrassment	0	1	1	1	-1	1	-1	-1	1	1
82	Fear	1	-1	0	-1	-1	1	-1	0	0	0
83	Surprise	1	0	-1	0	0	0	0	0	-1	-1
84	Happiness	1	0	1	0	0	0	1	1	0	0
85	Disgust	1	1	-1	-1	1	-1	-1	-1	0	-1
86	Happiness	0	1	1	1	1	1	1	1	1	1
87	Surprise	0	1	-1	-1	-1	1	1	-1	-1	-1
88	Anger	0	1	-1	-1	1	-1	1	-1	1	-1
89	Anger	1	-1	0	-1	-1	0	-1	0	1	1
90	Interest	1	0	0	0	-1	0	-1	1	0	0
91	Fear	1	-1	0	0	0	1	0	0	-1	0
92	Surprise	0	1	1	-1	1	1	1	1	-1	1
93	Anger	1	-1	0	-1	-1	0	-1	0	-1	0
94	Disgust	0	1	-1	1	1	1	1	1	1	-1
95	Sadness	1	-1	-1	-1	0	-1	0	-1	1	-1
96	Sadness	1	0	-1	0	0	-1	-1	0	-1	-1
97	Interest	1	-1	0	-1	0	0	0	1	0	0
98	Happiness	1	-1	0	-1	-1	0	-1	1	0	0
99	Embarrassment	0	1	-1	-1	-1	-1	1	1	1	-1
100	Interest	0	1	1	1	1	1	1	1	1	-1
101	Anger	1	1	0	-1	0	0	-1	0	0	0
102	Awe	1	0	1	0	0	0	1	-1	0	0
103	Embarrassment	1	0	-1	0	0	-1	-1	0	-1	-1
104	Anger	0	1	-1	1	1	-1	1	1	-1	-1
105	Sadness	1	-1	0	-1	0	1	0	-1	-1	0
106	Interest	1	0	-1	-1	0	0	0	-1	-1	-1
107	Fear	1	1	0	0	1	1	0	-1	-1	0
108	Surprise	1	0	0	-1	-1	0	1	1	0	1
109	Awe	0	-1	1	-1	-1	1	1	1	1	1
110	Interest	1	0	0	-1	0	0	1	-1	-1	0
111	Interest	0	1	-1	-1	1	-1	1	-1	-1	1
112	Amusement	0	-1	1	1	-1	-1	1	1	1	-1
113	Sadness	1	0	0	0	0	1	0	0	1	0
114	Contempt	0	1	1	-1	1	1	1	-1	-1	1
115	Anger	0	1	-1	0	0	0	0	-1	0	-1
116	Embarrassment	1	0	0	-1	0	0	0	-1	-1	1
117	Amusement	0	1	-1	1	1	1	1	-1	-1	-1
118	Fear	1	0	0	-1	0	1	0	-1	-1	1
119	Surprise	1	0	0	0	0	0	0	-1	-1	1
120	Interest	1	0	0	0	0	0	0	1	0	0
121	Disgust	1	0	0	0	1	0	0	0	1	1
122	Anger	1	-1	-1	0	-1	-1	0	-1	-1	-1
123	Happiness	1	0	0	-1	-1	0	-1	0	0	0
124	Embarrassment	0	1	1	1	-1	1	-1	-1	1	1
125	Surprise	0	1	1	1	1	1	1	-1	1	1
126	Surprise	1	0	0	-1	1	0	0	0	0	1
127	Surprise	1	0	-1	0	0	-1	0	0	0	-1
128	Anger	1	1	-1	0	0	0	-1	0	-1	-1
129	Embarrassment	1	-1	0	0	0	0	0	0	0	-1
130	Contempt	1	0	-1	-1	0	-1	-1	0	-1	-1
131	Interest	1	0	-1	-1	0	0	0	-1	-1	-1
132	Sadness	1	1	-1	-1	0	-1	-1	-1	1	-1
133	Fear	1	-1	0	0	0	1	0	-1	-1	-1
134	Happiness	1	-1	0	-1	0	0	1	-1	-1	0
135	Fear	0	1	1	1	1	1	1	1	1	1
136	Sadness	1	1	0	-1	0	1	0	0	-1	1
137	Anger	0	1	1	1	1	1	1	-1	-1	1
138	Happiness	1	0	0	0	0	0	1	-1	0	1
139	Anger	1	1	-1	-1	1	0	-1	-1	0	-1
140	Fear	1	0	0	-1	0	1	0	-1	-1	0
141	Surprise	1	0	0	-1	-1	0	-1	0	0	1
142	Amusement	0	-1	-1	-1	-1	-1	1	-1	-1	-1
143	Interest	1	0	-1	0	-1	-1	0	1	0	-1
144	Happiness	1	-1	0	-1	-1	0	-1	1	0	0
145	Surprise	1	0	0	-1	0	1	0	0	1	1
146	Pride	1	0	0	-1	0	0	1	-1	-1	0
147	Surprise	1	0	-1	-1	0	-1	0	-1	-1	-1
148	Surprise	1	0	0	-1	0	1	0	0	0	1
149	Fear	1	0	0	-1	-1	1	-1	-1	1	0
150	Happiness	1	-1	0	-1	-1	0	1	1	0	0
151	Disgust	1	-1	-1	-1	1	-1	0	-1	0	-1
152	Anger	1	1	-1	0	0	0	0	-1	-1	-1
153	Anger	1	1	-1	-1	0	-1	-1	-1	-1	-1
154	Anger	1	1	-1	0	1	0	-1	0	-1	-1
155	Anger	1	1	-1	0	0	0	-1	0	-1	-1
156	Interest	0	1	1	-1	-1	1	-1	1	-1	1
157	Surprise	1	0	1	-1	0	0	1	1	0	1
158	Happiness	1	-1	-1	0	-1	-1	1	1	-1	-1
160	Surprise	1	0	0	0	0	0	0	0	0	-1
161	Interest	1	-1	0	-1	-1	0	0	1	0	0
162	Fear	1	0	0	0	0	1	0	-1	-1	1
163	Embarrassment	1	0	-1	-1	0	0	0	-1	-1	-1
164	Fear	1	0	-1	0	0	1	-1	1	0	-1
165	Embarrassment	1	0	0	0	0	0	0	-1	0	0
166	Fear	1	-1	-1	0	-1	-1	-1	-1	-1	-1
167	Happiness	1	0	0	0	0	0	1	-1	0	0
168	Anger	1	1	0	0	-1	0	-1	0	0	0
169	Amusement	1	0	-1	-1	-1	0	-1	-1	-1	-1
170	Fear	1	1	0	0	-1	1	-1	-1	1	1
171	Fear	1	0	0	0	0	1	0	-1	1	1
172	Shame	1	0	0	0	-1	0	-1	-1	0	0
173	Interest	1	0	0	0	0	0	0	-1	0	0
174	Embarrassment	0	1	1	-1	1	1	1	1	1	1
175	Anger	1	1	0	-1	0	1	0	-1	-1	0
176	Fear	1	0	0	-1	0	1	0	0	0	0
177	Anger	0	1	1	1	1	1	1	1	1	1
178	Interest	1	0	-1	0	0	0	0	-1	-1	-1
179	Fear	1	0	0	0	0	1	0	0	1	1
180	Fear	1	0	-1	0	0	-1	-1	0	1	-1
181	Pride	0	1	1	-1	1	1	-1	1	1	1
182	Sadness	1	0	-1	0	0	-1	-1	0	1	-1
183	Sadness	1	0	-1	0	0	-1	-1	0	1	-1
184	Happiness	1	-1	0	0	0	-1	1	-1	-1	-1
185	Anger	1	1	0	0	0	0	0	-1	-1	0
186	Amusement	1	-1	0	-1	-1	0	0	1	0	0
187	Anger	0	-1	1	-1	1	1	1	1	-1	1
188	Anger	1	1	0	1	0	0	0	-1	-1	0
189	Happiness	1	0	-1	-1	0	0	1	0	0	-1
190	Interest	1	0	-1	0	0	0	0	1	0	-1
191	Happiness	1	0	-1	-1	0	0	1	1	0	-1
192	Happiness	1	0	-1	0	0	-1	1	-1	-1	-1
193	Happiness	1	-1	1	-1	0	0	1	-1	-1	1
194	Surprise	1	0	-1	0	0	0	-1	0	-1	-1
195	Happiness	1	0	-1	0	-1	-1	1	0	0	-1
196	Surprise	0	1	1	-1	1	1	1	-1	-1	1
197	Interest	0	-1	1	1	-1	-1	1	1	1	-1
198	Anger	1	1	-1	1	1	1	-1	0	-1	-1
199	Fear	1	0	0	0	0	1	0	-1	0	0
200	Interest	0	1	-1	1	1	1	1	1	-1	-1
201	Embarrassment	1	0	0	-1	0	0	0	-1	-1	0
202	Shame	1	1	0	0	0	0	0	-1	1	0
203	Pride	1	0	-1	-1	0	0	1	-1	-1	-1
204	Fear	1	0	0	0	0	1	-1	0	0	0
205	Fear	1	0	0	0	0	1	0	-1	0	0
206	Disgust	0	1	-1	-1	1	1	1	-1	-1	-1
207	Interest	1	-1	-1	-1	-1	0	1	-1	-1	-1
208	Amusement	1	0	0	0	0	0	0	-1	0	0
209	Anger	0	-1	1	-1	-1	1	-1	1	1	1
210	Happiness	1	-1	0	-1	0	0	1	-1	-1	1
211	Anger	0	1	-1	1	1	-1	-1	1	1	-1
212	Interest	1	0	-1	-1	-1	-1	1	1	-1	-1
213	Happiness	0	1	1	-1	-1	1	1	-1	-1	-1
214	Fear	1	0	0	0	0	1	0	-1	0	1
215	Anger	0	1	1	-1	1	1	1	-1	-1	1
216	Amusement	1	-1	0	-1	0	0	0	0	-1	0
217	Fear	1	0	0	0	0	1	0	-1	-1	0
218	Embarrassment	0	-1	1	-1	-1	1	1	1	1	1
219	Surprise	1	0	0	0	0	0	0	0	-1	-1
220	Anger	1	1	0	0	0	0	0	-1	1	1
221	Anger	1	1	0	-1	1	0	-1	-1	0	0
222	Shame	1	-1	0	-1	-1	0	-1	0	0	0
223	Shame	1	0	0	0	0	0	0	-1	1	0
224	Anger	1	1	0	1	1	0	0	-1	0	0
225	Pride	1	-1	0	0	-1	0	0	-1	-1	0
226	Fear	1	-1	0	-1	0	1	0	0	-1	-1
227	Anger	1	1	-1	-1	0	-1	-1	-1	-1	-1
228	Interest	0	1	1	-1	1	1	1	-1	-1	1
229	Happiness	0	1	1	1	1	1	1	-1	1	1
230	Interest	1	-1	-1	0	-1	-1	0	1	-1	-1
231	Embarrassment	1	1	0	0	0	1	0	-1	0	1
232	Amusement	1	-1	0	-1	0	-1	0	0	-1	0
233	Anger	1	1	0	-1	1	1	0	-1	-1	1
234	Anger	1	1	0	0	0	0	0	-1	-1	0
235	Interest	1	0	0	-1	0	0	0	-1	-1	0
236	Interest	1	0	-1	-1	-1	-1	0	1	0	-1
237	Anger	0	-1	1	-1	-1	1	-1	1	-1	1
238	Happiness	1	0	0	-1	0	0	1	-1	-1	0
239	Fear	1	0	0	0	0	1	0	-1	0	0
240	Anger	1	1	0	0	0	0	0	-1	-1	1
241	Disgust	0	1	-1	1	1	1	-1	1	-1	-1
242	Embarrassment	0	-1	1	1	-1	1	-1	1	-1	1
243	Surprise	1	0	0	-1	-1	1	-1	0	0	1
244	Sadness	1	1	-1	0	1	1	-1	-1	1	-1
245	Happiness	1	0	0	-1	-1	0	1	0	0	0
246	Sadness	1	1	0	0	0	0	-1	0	1	-1
247	Amusement	0	-1	0	0	0	0	0	-1	-1	0
248	Fear	0	1	1	1	1	1	-1	1	1	1
249	Surprise	1	0	0	-1	0	0	0	-1	-1	1
250	Amusement	1	0	-1	0	0	-1	0	1	-1	-1
251	Disgust	1	0	0	0	1	0	0	-1	-1	1
252	Fear	1	0	0	-1	-1	1	-1	0	0	0
253	Anger	1	1	0	-1	0	0	-1	0	0	0
254	Sadness	1	0	0	0	0	0	0	-1	1	0
255	Surprise	1	0	0	0	0	1	0	-1	0	1
256	Interest	1	0	0	-1	-1	0	-1	1	0	0
257	Anger	1	-1	-1	1	-1	-1	0	1	-1	-1
258	Anger	0	1	-1	1	1	1	1	-1	-1	-1
259	Amusement	1	0	0	-1	0	0	1	-1	-1	0
260	Sadness	0	1	1	1	1	1	1	-1	-1	1
261	Happiness	0	1	-1	1	1	1	1	-1	-1	-1
262	Anger	1	1	0	0	0	0	0	0	-1	-1
263	Surprise	0	1	1	-1	1	1	1	1	-1	1
264	Interest	0	1	1	1	1	1	-1	-1	1	1
265	Anger	1	1	0	0	0	0	0	0	-1	-1
266	Surprise	1	0	0	0	0	0	0	-1	0	1
268	Anger	0	1	1	1	1	1	1	1	1	1
269	Surprise	1	0	0	0	0	1	0	0	-1	1
270	Pride	1	0	0	0	0	0	1	-1	-1	0
271	Sadness	1	1	-1	0	1	0	-1	-1	1	-1
272	Pride	1	0	-1	-1	0	0	0	-1	-1	-1
273	Pride	0	1	-1	-1	1	1	1	-1	-1	-1
274	Surprise	0	1	1	1	1	1	1	-1	-1	1
275	Happiness	1	0	0	0	0	0	1	-1	-1	0
276	Interest	1	0	-1	-1	0	0	0	-1	-1	-1
277	Anger	1	-1	-1	1	1	-1	0	-1	-1	-1
278	Embarrassment	0	-1	1	-1	1	1	-1	1	1	1
279	Fear	1	0	-1	-1	-1	-1	-1	-1	-1	-1
280	Amusement	0	1	-1	-1	1	1	1	-1	-1	-1
281	Amusement	0	1	-1	-1	1	1	1	-1	-1	-1
282	Embarrassment	0	-1	1	1	1	-1	1	-1	-1	-1
283	Sadness	0	1	1	-1	-1	-1	-1	-1	1	1
284	Sadness	1	0	0	0	0	0	0	-1	1	0
285	Fear	1	0	0	0	0	1	0	-1	0	1
287	Disgust	1	1	0	1	1	0	0	-1	-1	0
288	Contempt	0	1	-1	1	-1	-1	-1	-1	1	-1
289	Contempt	0	-1	1	1	-1	1	-1	-1	1	1
290	Anger	0	1	1	-1	1	1	1	-1	-1	1
291	Contempt	0	1	-1	-1	1	1	1	-1	-1	-1
292	Anger	1	1	0	-1	0	0	0	-1	-1	0
293	Fear	1	0	0	0	-1	1	-1	0	0	1
294	Interest	1	0	-1	0	0	-1	0	1	-1	-1
295	Contempt	0	-1	1	-1	1	1	-1	1	1	1
296	Surprise	1	1	0	0	0	0	0	0	1	1
297	Pride	1	0	0	-1	0	0	0	-1	-1	0
298	Fear	1	0	0	0	0	1	-1	-1	0	0
299	Amusement	1	0	-1	-1	0	-1	1	-1	-1	-1
300	Anger	1	1	0	1	1	0	0	-1	-1	0
301	Fear	1	0	0	-1	-1	1	0	0	0	0
302	Disgust	1	1	0	-1	1	0	0	-1	-1	0
303	Sadness	1	1	0	0	0	1	0	-1	1	0
304	Anger	1	1	0	-1	-1	0	-1	0	0	0
305	Interest	0	-1	1	-1	-1	1	1	1	1	1
306	Surprise	1	1	0	0	0	0	0	-1	0	1
307	Amusement	1	0	0	-1	0	0	0	-1	-1	0
308	Fear	1	1	0	0	1	1	0	-1	0	1
309	Fear	1	-1	0	-1	0	1	-1	0	0	0
310	Happiness	0	1	1	-1	1	1	1	1	-1	1
311	Happiness	1	-1	-1	-1	-1	-1	1	-1	0	-1
312	Interest	0	0	0	-1	-1	0	-1	1	0	0
313	Fear	1	1	0	0	0	1	0	-1	-1	1
314	Anger	0	1	-1	1	0	0	-1	0	0	-1
315	Anger	0	1	-1	1	1	-1	-1	1	1	-1
316	Sadness	1	0	0	-1	-1	0	-1	0	1	1
317	Sadness	1	0	0	0	1	1	0	-1	-1	1
318	Surprise	1	0	0	-1	0	0	0	-1	-1	1
319	Interest	0	1	-1	1	1	1	-1	1	-1	-1
320	Pride	1	-1	0	-1	-1	0	-1	0	0	0
321	Fear	1	1	0	0	0	1	0	-1	1	1
322	Surprise	1	0	0	-1	0	0	-1	0	0	1
323	Sadness	1	0	0	0	0	1	0	-1	1	0
324	Sadness	1	0	0	0	0	0	0	-1	-1	0
325	Happiness	1	0	0	-1	0	0	1	1	0	0
326	Contempt	0	1	-1	1	-1	-1	-1	-1	1	-1
327	Shame	1	0	0	0	0	0	-1	-1	1	0
328	Surprise	1	0	-1	-1	-1	0	0	-1	-1	-1
329	Amusement	0	-1	1	-1	1	1	1	-1	-1	1
330	Fear	1	0	0	-1	0	1	0	-1	-1	1
331	Happiness	1	0	-1	0	0	0	1	1	-1	-1
332	Amusement	0	-1	-1	-1	1	1	1	-1	-1	-1
333	Disgust	1	-1	-1	1	1	-1	-1	-1	0	-1
334	Anger	1	1	0	-1	0	0	0	0	0	0
335	Happiness	0	1	-1	1	1	1	1	1	1	-1
336	Interest	0	1	1	1	-1	1	1	1	-1	-1
337	Embarrassment	0	1	1	-1	1	1	1	1	-1	1
338	Fear	0	1	1	-1	1	1	1	-1	1	-1
339	Fear	1	0	0	0	0	1	0	0	-1	1
340	Pride	0	1	-1	1	1	-1	-1	1	1	-1
341	Surprise	1	0	0	0	-1	0	-1	-1	1	1
342	Anger	1	1	-1	0	0	0	0	-1	0	-1
343	Surprise	1	-1	1	-1	0	0	1	1	-1	1
344	Fear	1	0	-1	0	0	1	0	-1	-1	-1
345	Happiness	1	0	-1	-1	0	0	1	-1	-1	-1
346	Anger	0	1	1	1	1	1	1	-1	1	1
347	Anger	1	1	0	0	0	0	-1	0	0	0
348	Sadness	0	1	1	1	1	1	1	-1	1	1
349	Fear	1	1	0	-1	0	1	0	-1	-1	-1
350	Fear	1	0	0	-1	0	1	0	-1	0	1
351	Fear	1	0	0	0	0	1	0	-1	-1	1
352	Anger	1	1	0	-1	1	0	0	-1	-1	0
353	Anger	1	1	-1	-1	0	-1	0	-1	-1	0
355	Embarrassment	1	1	-1	-1	0	-1	-1	0	0	-1
356	Anger	1	1	0	0	1	0	0	-1	-1	1
357	Embarrassment	1	0	-1	0	0	-1	-1	0	0	-1
358	Fear	0	1	1	-1	1	1	1	1	1	1
359	Surprise	0	1	1	1	1	1	1	1	1	1
360	Anger	1	1	0	0	0	1	0	0	1	0
361	Sadness	1	0	0	0	0	0	0	-1	1	0
362	Happiness	1	0	0	0	0	0	1	-1	-1	-1
363	Surprise	0	1	1	1	-1	1	-1	-1	1	1
364	Interest	0	1	1	-1	1	1	1	-1	-1	1
365	Disgust	0	1	-1	1	1	1	1	1	1	-1
366	Embarrassment	1	-1	0	-1	-1	0	-1	0	0	0
367	Sadness	1	0	-1	0	0	1	-1	0	1	-1
368	Anger	1	-1	0	-1	-1	0	-1	0	-1	0
369	Fear	0	1	1	-1	-1	1	-1	1	1	1
370	Happiness	1	-1	1	-1	0	0	1	1	-1	0
371	Contempt	0	0	-1	1	0	-1	-1	0	0	-1
372	Fear	1	0	0	-1	0	1	0	0	0	0
373	Fear	1	1	0	0	0	1	0	-1	0	0
374	Anger	0	1	1	1	1	1	1	-1	-1	1
375	Surprise	0	1	1	1	1	1	1	-1	1	1
376	Interest	1	0	0	-1	-1	0	-1	1	0	0
377	Fear	0	1	1	1	-1	1	-1	1	1	1
378	Happiness	1	0	0	-1	0	0	1	1	0	0
379	Happiness	1	0	0	-1	0	0	1	1	0	0
380	Fear	0	1	1	1	1	1	1	-1	1	1
381	Fear	1	-1	0	0	0	1	0	-1	-1	1
382	Anger	1	1	0	-1	0	0	0	-1	-1	0
383	Surprise	1	-1	0	0	0	0	1	-1	-1	1
384	Embarrassment	0	1	-1	-1	1	1	1	-1	-1	-1
385	Happiness	0	-1	1	1	-1	-1	1	-1	1	-1
386	Anger	1	1	0	-1	0	0	0	0	0	0
387	Happiness	1	-1	0	0	-1	0	1	0	-1	0
388	Surprise	1	1	0	-1	0	1	-1	0	0	1
389	Surprise	1	0	0	-1	0	1	0	-1	1	1
390	Anger	1	1	0	-1	0	0	0	-1	-1	0
391	Happiness	1	0	-1	-1	0	-1	1	1	0	-1
392	Happiness	1	-1	-1	0	-1	-1	1	-1	-1	-1
393	Anger	1	1	0	0	-1	0	-1	-1	0	0
394	Surprise	1	0	0	-1	-1	0	-1	0	0	1
395	Surprise	0	1	1	-1	1	1	1	1	1	1
396	Surprise	1	0	0	-1	0	0	0	0	0	1
397	Fear	1	-1	0	-1	-1	1	-1	0	0	1
398	Contempt	0	1	-1	-1	1	1	1	-1	-1	-1
399	Anger	1	1	0	-1	0	0	0	-1	-1	0
400	Sadness	1	-1	-1	0	-1	-1	0	-1	-1	-1
401	Anger	1	1	-1	-1	0	-1	-1	-1	0	-1
402	Interest	1	-1	-1	0	-1	-1	0	1	-1	-1
403	Anger	1	1	-1	-1	-1	0	-1	-1	0	-1
404	Anger	1	1	0	0	0	0	0	-1	-1	-1
405	Embarrassment	0	1	-1	-1	1	-1	1	-1	-1	-1
406	Surprise	1	0	0	-1	0	1	0	1	0	1
407	Fear	1	0	-1	0	0	1	-1	1	0	-1
408	Surprise	0	1	1	-1	1	1	1	1	-1	1
409	Pride	0	1	1	1	1	1	-1	1	1	1
410	Surprise	1	-1	-1	-1	-1	-1	0	-1	-1	-1
411	Surprise	0	1	1	1	1	1	-1	1	1	1
412	Fear	1	0	-1	0	0	1	-1	0	0	-1
413	Anger	1	1	-1	0	0	0	-1	0	1	-1
414	Happiness	1	0	-1	0	0	0	1	0	0	-1
415	Happiness	1	0	0	-1	0	0	1	-1	-1	0
416	Anger	1	-1	0	-1	-1	0	-1	0	0	0
417	Fear	1	0	0	-1	0	1	0	-1	-1	1
418	Surprise	0	-1	-1	1	-1	-1	-1	1	1	-1
419	Anger	1	1	-1	0	0	0	0	-1	0	-1
420	Fear	1	0	0	0	0	1	0	-1	0	1
421	Happiness	1	0	-1	-1	0	0	1	0	-1	-1
422	Fear	1	-1	0	0	-1	1	0	0	-1	1
423	Fear	0	-1	1	-1	1	1	1	1	-1	1
424	Sadness	1	0	0	-1	1	1	0	-1	1	0
425	Embarrassment	1	-1	0	-1	0	0	0	-1	-1	0
426	Interest	1	-1	-1	-1	-1	-1	1	-1	0	-1
427	Happiness	1	-1	0	-1	0	0	1	-1	-1	0
428	Anger	0	1	1	-1	1	1	1	-1	-1	1
429	Fear	1	0	-1	-1	-1	1	-1	-1	0	-1
430	Fear	0	1	1	1	1	1	1	-1	1	1
431	Disgust	0	1	-1	1	1	-1	1	1	-1	-1
432	Sadness	0	-1	1	-1	-1	1	1	1	-1	1
434	Anger	1	1	0	-1	0	0	0	-1	-1	0
435	Embarrassment	0	-1	1	1	1	-1	1	1	-1	-1
436	Interest	0	1	-1	1	-1	-1	1	1	-1	-1
437	Sadness	0	1	1	1	1	1	1	-1	-1	1
438	Fear	1	0	0	-1	-1	1	-1	-1	0	1
439	Fear	1	0	-1	0	0	-1	-1	0	0	-1
440	Anger	1	1	-1	-1	1	-1	-1	-1	-1	-1
441	Embarrassment	1	-1	0	-1	0	0	0	0	-1	0
442	Anger	1	1	0	1	1	0	0	-1	-1	1
443	Anger	1	1	-1	0	0	-1	-1	0	0	-1
444	Embarrassment	1	0	0	-1	0	0	0	0	0	0
445	Interest	0	1	-1	1	1	1	1	-1	-1	-1
446	Happiness	0	1	1	-1	1	1	1	1	-1	1
447	Anger	1	1	0	0	1	0	0	0	-1	1
448	Fear	1	1	0	0	0	1	0	-1	-1	1
449	Anger	1	1	0	0	0	0	0	-1	0	-1
450	Anger	1	1	0	1	0	0	0	-1	-1	-1
451	Interest	1	-1	0	-1	0	0	0	-1	-1	0
453	Sadness	1	0	0	-1	0	1	0	0	1	0
454	Surprise	1	0	-1	-1	-1	-1	1	1	0	-1
455	Surprise	0	1	-1	-1	1	-1	-1	-1	-1	-1
456	Disgust	1	1	0	0	1	1	0	-1	-1	1
457	Surprise	1	0	-1	-1	0	0	0	-1	-1	-1
458	Anger	1	1	0	0	0	0	0	-1	-1	1
459	Surprise	1	-1	-1	-1	0	-1	-1	1	0	-1
460	Interest	1	0	-1	-1	-1	-1	0	-1	0	-1
461	Anger	1	1	0	-1	0	0	0	-1	-1	0
462	Pride	1	0	-1	0	0	0	0	0	0	-1
463	Fear	1	-1	-1	0	-1	-1	0	-1	-1	-1
464	Fear	1	1	0	0	0	1	0	-1	-1	0
465	Fear	1	0	0	-1	0	1	0	0	0	0
466	Happiness	1	-1	-1	-1	-1	0	1	1	0	-1
467	Fear	1	-1	0	-1	-1	1	0	0	1	0
468	Surprise	0	1	1	-1	1	1	1	1	-1	1
469	Happiness	1	0	-1	-1	0	0	1	-1	-1	-1
470	Anger	1	1	-1	-1	-1	0	-1	-1	-1	-1
471	Fear	1	0	0	-1	-1	1	-1	0	0	0
472	Surprise	1	0	0	-1	0	0	0	-1	-1	1
473	Embarrassment	1	-1	0	-1	0	0	0	-1	-1	0
474	Sadness	0	1	-1	-1	-1	-1	-1	-1	-1	-1
475	Pride	1	0	-1	0	0	-1	1	0	-1	-1
476	Happiness	1	-1	0	-1	0	0	1	-1	-1	0
477	Amusement	0	1	-1	1	1	-1	1	1	-1	-1
478	Interest	0	1	-1	-1	1	-1	1	-1	-1	-1
479	Anger	1	1	-1	0	-1	-1	-1	0	0	-1
480	Interest	1	0	0	0	0	0	0	1	0	-1
481	Interest	1	0	0	0	0	0	0	1	-1	0
482	Surprise	1	-1	0	-1	-1	0	0	0	-1	1
483	Embarrassment	0	1	1	-1	-1	1	-1	1	1	1
484	Happiness	1	-1	-1	0	0	-1	1	-1	-1	-1
485	Fear	1	1	0	-1	-1	1	-1	0	0	0
486	Interest	1	0	0	-1	-1	0	-1	1	0	0
487	Surprise	1	0	0	-1	1	0	0	0	0	1
488	Anger	1	-1	0	-1	1	0	0	0	0	0
489	Interest	1	0	-1	-1	-1	0	-1	1	0	-1
490	Disgust	1	0	0	0	1	0	0	-1	-1	0
491	Anger	1	1	0	-1	1	0	-1	0	0	1
492	Interest	1	0	0	-1	-1	0	0	1	0	0
493	Anger	1	1	0	-1	-1	0	-1	0	0	0
494	Anger	0	-1	1	-1	-1	1	1	1	-1	1
495	Happiness	1	0	0	-1	0	0	1	0	-1	0
496	Fear	1	1	0	-1	0	1	0	-1	-1	0
497	Anger	1	1	0	0	0	0	0	-1	-1	0
498	Pride	0	-1	1	1	1	1	1	-1	-1	1
499	Sadness	1	0	-1	0	0	0	0	-1	-1	-1
500	Anger	1	1	0	1	0	0	0	-1	-1	0
501	Interest	1	0	-1	-1	0	0	0	-1	-1	-1
502	Fear	1	0	0	0	0	1	0	-1	-1	0
503	Happiness	1	-1	0	-1	0	0	1	-1	-1	0
504	Embarrassment	1	1	0	0	-1	0	0	-1	0	1
505	Embarrassment	1	0	-1	0	1	1	0	-1	-1	-1
506	Pride	0	1	1	1	-1	-1	-1	1	1	1
507	Interest	1	0	-1	-1	0	0	0	-1	-1	-1
508	Happiness	1	0	1	-1	0	0	1	-1	-1	0
509	Anger	1	1	-1	-1	0	-1	0	-1	-1	-1
510	Happiness	1	-1	0	-1	0	0	1	-1	-1	0
511	Shame	1	-1	0	0	0	0	0	-1	-1	0
512	Pride	1	0	1	-1	0	0	1	1	0	0
513	Disgust	0	1	-1	1	1	1	1	-1	1	-1
514	Surprise	1	0	0	-1	1	0	0	-1	-1	1
515	Amusement	1	-1	0	0	0	0	0	-1	-1	0
516	Interest	0	-1	1	-1	1	1	1	-1	-1	1
518	Anger	1	1	0	0	1	1	0	-1	-1	1
519	Happiness	1	-1	0	-1	0	0	1	-1	-1	0
520	Surprise	0	-1	1	-1	1	1	1	1	-1	1
521	Surprise	0	1	-1	-1	-1	-1	-1	-1	-1	-1
522	Anger	0	1	1	1	1	1	1	-1	1	1
523	Happiness	1	-1	0	0	-1	-1	1	1	0	-1
524	Anger	1	1	-1	0	0	0	0	-1	0	-1
525	Amusement	1	-1	0	-1	0	0	0	0	-1	0
526	Sadness	1	0	-1	0	0	0	-1	0	1	-1
527	Surprise	1	1	0	0	-1	0	-1	-1	0	1
528	Fear	1	0	0	0	0	1	0	-1	0	0
529	Contempt	0	1	-1	-1	1	-1	1	1	1	-1
530	Sadness	1	-1	0	0	0	-1	0	-1	-1	-1
531	Surprise	0	-1	1	1	1	1	1	-1	-1	1
532	Fear	1	0	0	-1	0	1	-1	0	0	1
533	Anger	1	1	-1	0	0	0	0	-1	-1	-1
534	Disgust	1	0	0	-1	-1	0	-1	0	0	0
535	Fear	1	0	0	0	0	1	0	-1	1	0
536	Sadness	0	1	1	1	1	1	-1	-1	1	1
537	Fear	1	0	0	0	0	1	0	-1	1	0
538	Sadness	1	0	-1	-1	-1	-1	-1	-1	1	-1
539	Anger	0	-1	1	-1	1	1	1	-1	-1	1
540	Fear	1	0	0	-1	0	1	0	-1	-1	1
541	Disgust	0	1	1	1	1	1	1	1	1	1
542	Amusement	0	1	1	-1	1	1	1	1	1	1
543	Embarrassment	1	0	-1	-1	0	0	0	-1	0	-1
544	Contempt	0	1	1	-1	-1	1	-1	1	1	1
545	Interest	1	-1	0	-1	0	0	0	-1	-1	0
546	Happiness	1	-1	-1	0	-1	-1	1	1	-1	-1
547	Anger	0	1	-1	-1	1	1	1	1	1	-1
548	Surprise	1	0	-1	-1	0	-1	-1	1	-1	-1
549	Happiness	1	0	-1	0	0	-1	1	1	-1	-1
550	Anger	1	1	0	-1	1	0	0	0	-1	0
551	Anger	0	1	0	0	0	0	0	-1	0	0
552	Fear	1	0	0	-1	-1	-1	-1	-1	0	1
553	Surprise	1	0	1	0	0	0	1	1	0	1
554	Anger	1	1	0	1	1	0	0	-1	-1	0
555	Disgust	1	1	-1	0	1	1	-1	0	0	-1
556	Sadness	1	0	0	0	1	0	0	0	1	1
557	Anger	1	1	0	1	1	0	0	-1	-1	0
558	Fear	0	1	1	1	1	1	1	-1	-1	1
559	Fear	1	0	-1	0	0	1	0	-1	-1	-1
560	Interest	1	0	-1	0	0	0	1	-1	-1	-1
561	Embarrassment	0	1	-1	-1	1	-1	1	1	1	-1
562	Shame	1	0	-1	0	0	-1	-1	0	1	-1
563	Interest	0	1	1	-1	1	1	1	1	-1	1
564	Disgust	1	-1	0	1	-1	0	-1	0	-1	0
565	Happiness	1	-1	0	-1	0	0	1	-1	-1	0
566	Fear	1	0	0	-1	0	1	-1	-1	0	0
567	Happiness	1	0	1	0	0	0	1	-1	0	1
568	Interest	0	1	1	-1	-1	1	-1	1	1	1
569	Anger	1	1	0	0	0	0	0	-1	-1	0
570	Fear	1	0	0	-1	0	1	0	-1	0	0
571	Fear	1	0	0	-1	0	1	0	-1	-1	0
572	Pride	1	-1	-1	0	-1	-1	-1	-1	-1	-1
573	Sadness	0	-1	0	-1	0	0	0	-1	1	0
574	Surprise	1	-1	0	-1	-1	0	0	0	0	1
575	Anger	1	1	0	-1	-1	0	-1	-1	0	0
576	Sadness	1	0	-1	-1	0	-1	-1	-1	1	-1
577	Interest	0	0	-1	-1	0	0	0	-1	-1	0
578	Happiness	1	-1	-1	0	-1	-1	1	-1	-1	-1
579	Surprise	0	1	-1	1	1	1	1	-1	-1	-1
580	Disgust	1	-1	-1	0	-1	0	-1	0	0	-1
581	Happiness	1	0	-1	0	0	0	1	1	0	-1
582	Surprise	0	1	-1	1	-1	-1	-1	-1	-1	-1
583	Fear	1	0	-1	0	0	1	-1	0	-1	-1
584	Sadness	1	0	-1	0	0	0	-1	-1	1	-1
585	Surprise	1	0	0	-1	0	1	-1	0	0	1
586	Happiness	0	-1	1	-1	1	1	1	1	-1	1
587	Sadness	1	0	-1	0	0	0	-1	0	1	-1
588	Anger	1	1	0	0	0	0	0	-1	-1	0
589	Fear	1	-1	0	0	0	-1	0	0	-1	-1
590	Fear	0	1	-1	-1	1	-1	1	1	1	-1
591	Anger	1	1	0	0	1	0	0	-1	-1	0
592	Embarrassment	1	0	0	-1	0	0	0	0	0	0
593	Fear	1	0	-1	0	-1	1	-1	0	-1	-1
594	Sadness	1	0	-1	0	0	0	-1	0	1	-1
595	Disgust	1	1	-1	-1	1	0	0	-1	-1	-1
596	Anger	1	1	-1	0	0	0	0	-1	-1	-1
597	Fear	1	0	0	-1	0	1	0	-1	-1	0
598	Anger	1	1	-1	-1	0	0	0	-1	-1	-1
599	Fear	1	0	0	0	0	1	0	-1	-1	0
600	Fear	1	-1	0	-1	0	1	0	-1	0	0
601	Interest	0	1	1	1	1	1	1	1	1	1
602	Fear	1	0	0	0	0	1	0	-1	-1	0
604	Interest	0	-1	-1	1	-1	-1	1	-1	-1	-1
