# Supplementary material for: Professional actors demonstrate variability, not stereotypical expressions, when portraying emotional states in photographs
Source: Nat Commun. 2021 Aug 19;12:5037. doi: 10.1038/s41467-021-25352-6 (PMC8376986; doi:10.1038/s41467-021-25352-6)
Supplement: Supplementary file 3 — Source Data [file 41467_2021_25352_MOESM3_ESM.zip › source_data/supplementary table7_reliability.csv]

PoseID	AssignedCategory	HighIntensity	method1_sim_addAU
1	Anger	1	0.535714286
2	Surprise	0	0.8
3	Anger	0	0.5
4	Anger	1	0.535714286
5	Shame	1	0
6	Anger	0	0
7	Sadness	1	0
8	Sadness	1	0
9	Anger	1	0.45
10	Surprise	1	0.571428571
11	Anger	0	0.267857143
12	Interest	1	0.25
13	Anger	1	0.236111111
14	Anger	1	0.348484848
15	Anger	1	0.285714286
16	Embarrassment	1	0.222222222
17	Fear	1	0.666666667
18	Embarrassment	0	0
19	Shame	1	0
20	Anger	1	0.422222222
21	Surprise	0	0.6
22	Anger	1	0.5
23	Embarrassment	1	0.285714286
24	Fear	1	0.615384615
25	Anger	1	0.211111111
26	Surprise	1	0.452380952
27	Embarrassment	1	0.2
28	Fear	1	0.307692308
29	Surprise	1	0.285714286
30	Sadness	1	0.333333333
31	Happiness	1	0.5
32	Anger	1	0.211111111
33	Surprise	1	0.392857143
34	Anger	1	0.267857143
35	Amusement	1	0.4
36	Embarrassment	1	0.166666667
37	Anger	1	0
38	Happiness	1	0.4
39	Disgust	1	0.342857143
40	Anger	1	0.422222222
41	Anger	0	0.366666667
42	Fear	1	0.375
43	Anger	1	0.535714286
44	Sadness	1	0
45	Disgust	1	0.142857143
46	Fear	1	0.444444444
47	Surprise	0	0.444444444
48	Interest	1	0.222222222
49	Sadness	0	0.5
50	Sadness	1	0.25
51	Happiness	1	0.545454545
52	Anger	1	0.75
53	Happiness	1	0.5
54	Anger	1	0
55	Surprise	1	0.25
56	Interest	0	0.266666667
57	Interest	1	0.25
58	Pride	0	0.5
59	Anger	1	0.211111111
60	Anger	1	0.236111111
61	Embarrassment	1	0.307692308
62	Anger	1	0.25
63	Amusement	0	0.285714286
64	Surprise	0	0.444444444
65	Anger	1	0.211111111
66	Amusement	1	0.461538462
67	Interest	1	0
68	Interest	0	0.285714286
69	Fear	1	0.25
70	Surprise	1	0.606060606
71	Anger	0	0.5
72	Interest	1	0.166666667
73	Surprise	1	0.727272727
74	Surprise	1	0
75	Interest	1	0.2
76	Interest	0	0
77	Surprise	0	0.281818182
78	Disgust	0	0.472222222
79	Sadness	1	0
80	Happiness	1	0.8
81	Embarrassment	0	0.153846154
82	Fear	1	0.285714286
83	Surprise	1	0.174242424
84	Happiness	1	0.5
85	Disgust	1	0.30952381
86	Happiness	0	0.545454545
87	Surprise	0	0.2
88	Anger	0	0.472222222
89	Anger	1	0
90	Interest	1	0.222222222
91	Fear	1	0.461538462
92	Surprise	0	0.545454545
93	Anger	1	0.222222222
94	Disgust	0	0.267857143
95	Sadness	1	0.2
96	Sadness	1	0.083333333
97	Interest	1	0.266666667
98	Happiness	1	0
99	Embarrassment	0	0.545454545
100	Interest	0	0
101	Anger	1	0.4
102	Awe	1	0.5
103	Embarrassment	1	0.222222222
104	Anger	0	0.277777778
105	Sadness	1	0
106	Interest	1	0.285714286
107	Fear	1	0.4
108	Surprise	1	0.8
109	Awe	0	0.769230769
110	Interest	1	0.166666667
111	Interest	0	0.222222222
112	Amusement	0	0.285714286
113	Sadness	1	0.222222222
114	Contempt	0	0.285714286
115	Anger	0	0.381818182
116	Embarrassment	1	0.166666667
117	Amusement	0	0.333333333
118	Fear	1	0.266666667
119	Surprise	1	0.267857143
120	Interest	1	0.2
121	Disgust	1	0.267857143
122	Anger	1	0.236111111
123	Happiness	1	0.25
124	Embarrassment	0	0.153846154
125	Surprise	0	0.522222222
126	Surprise	1	0.888888889
127	Surprise	1	0
128	Anger	1	0.666666667
129	Embarrassment	1	0.571428571
130	Contempt	1	0
131	Interest	1	0.25
132	Sadness	1	0.571428571
133	Fear	1	0.444444444
134	Happiness	1	0.8
135	Fear	0	0.5
136	Sadness	1	0.181818182
137	Anger	0	0.472222222
138	Happiness	1	0.444444444
139	Anger	1	0.545454545
140	Fear	1	0.2
141	Surprise	1	0.8
142	Amusement	0	0.285714286
143	Interest	1	0.25
144	Happiness	1	0
145	Surprise	1	0.888888889
146	Pride	1	0.222222222
147	Surprise	1	0
148	Surprise	1	0.533333333
149	Fear	1	0.666666667
150	Happiness	1	0.444444444
151	Disgust	1	0.30952381
152	Anger	1	0.30952381
153	Anger	1	0.388888889
154	Anger	1	0.535714286
155	Anger	1	0.535714286
156	Interest	0	0.363636364
157	Surprise	1	0.8
158	Happiness	1	0.571428571
159	Sadness	1	0
160	Surprise	1	0.307692308
161	Interest	1	0.142857143
162	Fear	1	0.444444444
163	Embarrassment	1	0.615384615
164	Fear	1	0.285714286
165	Embarrassment	1	0.461538462
166	Fear	1	0
167	Happiness	1	0.285714286
168	Anger	1	0.222222222
169	Amusement	1	0
170	Fear	1	0.666666667
171	Fear	1	0.545454545
172	Shame	1	0.090909091
173	Interest	1	0
174	Embarrassment	0	0.285714286
175	Anger	1	0.236111111
176	Fear	1	0.666666667
177	Anger	0	0.348484848
178	Interest	1	0
179	Fear	1	0.4
180	Fear	1	0.222222222
181	Pride	0	0.153846154
182	Sadness	1	0.285714286
183	Sadness	1	0.285714286
184	Happiness	1	0.8
185	Anger	1	0.472222222
186	Amusement	1	0.4
187	Anger	0	0.16025641
188	Anger	1	0.5
189	Happiness	1	0.6
190	Interest	1	0.25
191	Happiness	1	0.6
192	Happiness	1	0.4
193	Happiness	1	0.363636364
194	Surprise	1	0
195	Happiness	1	0.444444444
196	Surprise	0	0.311111111
197	Interest	0	0.222222222
198	Anger	1	0.571428571
199	Fear	1	0.545454545
200	Interest	0	0.333333333
201	Embarrassment	1	0.571428571
202	Shame	1	0.090909091
203	Pride	1	0.5
204	Fear	1	0.727272727
205	Fear	1	0.5
206	Disgust	0	0.267857143
207	Interest	1	0.181818182
208	Amusement	1	0.202020202
209	Anger	0	0
210	Happiness	1	0.8
211	Anger	0	0.6
212	Interest	1	0.285714286
213	Happiness	0	0.333333333
214	Fear	1	0.5
215	Anger	0	0.285714286
216	Amusement	1	0.333333333
217	Fear	1	0.4
218	Embarrassment	0	0.363636364
219	Surprise	1	0.307692308
220	Anger	1	0.422222222
221	Anger	1	0.348484848
222	Shame	1	0
223	Shame	1	0.090909091
224	Anger	1	0.472222222
225	Pride	1	0.166666667
226	Fear	1	0.461538462
227	Anger	1	0.333333333
228	Interest	0	0.222222222
229	Happiness	0	0.444444444
230	Interest	1	0.222222222
231	Embarrassment	1	0.181818182
232	Amusement	1	0.307692308
233	Anger	1	0.267857143
234	Anger	1	0.236111111
235	Interest	1	0
236	Interest	1	0.25
237	Anger	0	0.2
238	Happiness	1	0.75
239	Fear	1	0.285714286
240	Anger	1	0.472222222
241	Disgust	0	0
242	Embarrassment	0	0.153846154
243	Surprise	1	0.6
244	Sadness	1	0.333333333
245	Happiness	1	0.5
246	Sadness	1	0.333333333
247	Amusement	0	0.253968254
248	Fear	0	0.615384615
249	Surprise	1	0.6
250	Amusement	1	0.363636364
251	Disgust	1	0.5
252	Fear	1	0.545454545
253	Anger	1	0.236111111
254	Sadness	1	0.324675325
255	Surprise	1	0.522222222
256	Interest	1	0
257	Anger	1	0
258	Anger	0	0.267857143
259	Amusement	1	0.6
260	Sadness	0	0.2
261	Happiness	0	0.25
262	Anger	1	0.348484848
263	Surprise	0	0.666666667
264	Interest	0	0.153846154
265	Anger	1	0.348484848
266	Surprise	1	0.307692308
267	Pride	0	0
268	Anger	0	0.422222222
269	Surprise	1	0.4
270	Pride	1	0
271	Sadness	1	0.333333333
272	Pride	1	0.5
273	Pride	0	0.25
274	Surprise	0	0.311111111
275	Happiness	1	0.25
276	Interest	1	0.285714286
277	Anger	1	0
278	Embarrassment	0	0.166666667
279	Fear	1	0
280	Amusement	0	0.444444444
281	Amusement	0	0.6
282	Embarrassment	0	0.5
283	Sadness	0	0
284	Sadness	1	0.342857143
285	Fear	1	0.461538462
286	Anger	0	0.222222222
287	Disgust	1	0
288	Contempt	0	0.5
289	Contempt	0	0.363636364
290	Anger	0	0
291	Contempt	0	0.285714286
292	Anger	1	0.236111111
293	Fear	1	0.833333333
294	Interest	1	0.333333333
295	Contempt	0	0.142857143
296	Surprise	1	0.606060606
297	Pride	1	0.444444444
298	Fear	1	0.6
299	Amusement	1	0.545454545
300	Anger	1	0.267857143
301	Fear	1	0.615384615
302	Disgust	1	0.2
303	Sadness	1	0.444444444
304	Anger	1	0.236111111
305	Interest	0	0.285714286
306	Surprise	1	0.472727273
307	Amusement	1	0.545454545
308	Fear	1	0.5
309	Fear	1	0.615384615
310	Happiness	0	0.545454545
311	Happiness	1	0.25
312	Interest	0	0.166666667
313	Fear	1	0.545454545
314	Anger	0	0.6
315	Anger	0	0.333333333
316	Sadness	1	0.5
317	Sadness	1	0.25
318	Surprise	1	0.428571429
319	Interest	0	0
320	Pride	1	0
321	Fear	1	0.4
322	Surprise	1	0.727272727
323	Sadness	1	0.222222222
324	Sadness	1	0.25
325	Happiness	1	0.222222222
326	Contempt	0	0.5
327	Shame	1	0.166666667
328	Surprise	1	0.266666667
329	Amusement	0	0.25
330	Fear	1	0.363636364
331	Happiness	1	0.4
332	Amusement	0	0.5
333	Disgust	1	0
334	Anger	1	0.190909091
335	Happiness	0	0.444444444
336	Interest	0	0.4
337	Embarrassment	0	0.5
338	Fear	0	0.307692308
339	Fear	1	0.461538462
340	Pride	0	0.153846154
341	Surprise	1	0.30952381
342	Anger	1	0.422222222
343	Surprise	1	0.819444444
344	Fear	1	0.25
345	Happiness	1	0.8
346	Anger	0	0.422222222
347	Anger	1	0.2
348	Sadness	0	0.291666667
349	Fear	1	0.461538462
350	Fear	1	0.75
351	Fear	1	0.444444444
352	Anger	1	0.211111111
353	Anger	1	0.236111111
354	Sadness	1	0
355	Embarrassment	1	0
356	Anger	1	0.472222222
357	Embarrassment	1	0.307692308
358	Fear	0	0.6
359	Surprise	0	0.320512821
360	Anger	1	0.472222222
361	Sadness	1	0.366666667
362	Happiness	1	0.4
363	Surprise	0	0.615384615
364	Interest	0	0.133333333
365	Disgust	0	0.167832168
366	Embarrassment	1	0
367	Sadness	1	0.25
368	Anger	1	0.236111111
369	Fear	0	0.615384615
370	Happiness	1	0.444444444
371	Contempt	0	0.2
372	Fear	1	0.666666667
373	Fear	1	0.461538462
374	Anger	0	0.267857143
375	Surprise	0	0.363636364
376	Interest	1	0
377	Fear	0	0.666666667
378	Happiness	1	0.222222222
379	Happiness	1	0.25
380	Fear	0	0.285714286
381	Fear	1	0.25
382	Anger	1	0.236111111
383	Surprise	1	0.452380952
384	Embarrassment	0	0.571428571
385	Happiness	0	0.333333333
386	Anger	1	0.174242424
387	Happiness	1	0.5
388	Surprise	1	0.381818182
389	Surprise	1	0.75
390	Anger	1	0
391	Happiness	1	0.333333333
392	Happiness	1	0.285714286
393	Anger	1	0.444444444
394	Surprise	1	0.5
395	Surprise	0	0.888888889
396	Surprise	1	0.666666667
397	Fear	1	0.666666667
398	Contempt	0	0.285714286
399	Anger	1	0.236111111
400	Sadness	1	0
401	Anger	1	0.30952381
402	Interest	1	0.181818182
403	Anger	1	0.30952381
404	Anger	1	0.414285714
405	Embarrassment	0	0.470588235
406	Surprise	1	0.8
407	Fear	1	0.333333333
408	Surprise	0	0.615384615
409	Pride	0	0
410	Surprise	1	0.222222222
411	Surprise	0	0.666666667
412	Fear	1	0.25
413	Anger	1	0.619047619
414	Happiness	1	0.666666667
415	Happiness	1	0.75
416	Anger	1	0
417	Fear	1	0.285714286
418	Surprise	0	0.30952381
419	Anger	1	0.5
420	Fear	1	0.545454545
421	Happiness	1	0.333333333
422	Fear	1	0.4
423	Fear	0	0.6
424	Sadness	1	0.25
425	Embarrassment	1	0.166666667
426	Interest	1	0
427	Happiness	1	0.8
428	Anger	0	0.236111111
429	Fear	1	0.25
430	Fear	0	0.545454545
431	Disgust	0	0
432	Sadness	0	0.2
433	Surprise	1	0
434	Anger	1	0.267857143
435	Embarrassment	0	0.363636364
436	Interest	0	0.4
437	Sadness	0	0.222222222
438	Fear	1	0.444444444
439	Fear	1	0.166666667
440	Anger	1	0.333333333
441	Embarrassment	1	0.181818182
442	Anger	1	0.472222222
443	Anger	1	0.666666667
444	Embarrassment	1	0.333333333
445	Interest	0	0
446	Happiness	0	0.428571429
447	Anger	1	0.535714286
448	Fear	1	0.285714286
449	Anger	1	0.348484848
450	Anger	1	0.422222222
451	Interest	1	0.181818182
452	Sadness	1	0
453	Sadness	1	0.222222222
454	Surprise	1	0
455	Surprise	0	0.267857143
456	Disgust	1	0.342857143
457	Surprise	1	0.222222222
458	Anger	1	0.267857143
459	Surprise	1	0.30952381
460	Interest	1	0
461	Anger	1	0.211111111
462	Pride	1	0.333333333
463	Fear	1	0
464	Fear	1	0.4
465	Fear	1	0.5
466	Happiness	1	0.6
467	Fear	1	0.533333333
468	Surprise	0	0.4
469	Happiness	1	0.8
470	Anger	1	0.444444444
471	Fear	1	0.6
472	Surprise	1	0.347222222
473	Embarrassment	1	0.461538462
474	Sadness	0	0
475	Pride	1	0.5
476	Happiness	1	0.8
477	Amusement	0	0.5
478	Interest	0	0
479	Anger	1	0.285714286
480	Interest	1	0.222222222
481	Interest	1	0.25
482	Surprise	1	0.5
483	Embarrassment	0	0.181818182
484	Happiness	1	0.6
485	Fear	1	0.6
486	Interest	1	0
487	Surprise	1	0.8
488	Anger	1	0.16025641
489	Interest	1	0.222222222
490	Disgust	1	0.291666667
491	Anger	1	0.174242424
492	Interest	1	0
493	Anger	1	0
494	Anger	0	0.236111111
495	Happiness	1	0.461538462
496	Fear	1	0.333333333
497	Anger	1	0.472222222
498	Pride	0	0
499	Sadness	1	0
500	Anger	1	0.535714286
501	Interest	1	0
502	Fear	1	0.285714286
503	Happiness	1	0.8
504	Embarrassment	1	0.153846154
505	Embarrassment	1	0.363636364
506	Pride	0	0.153846154
507	Interest	1	0.285714286
508	Happiness	1	0.6
509	Anger	1	0.30952381
510	Happiness	1	0.4
511	Shame	1	0
512	Pride	1	0.181818182
513	Disgust	0	0.174242424
514	Surprise	1	0.311111111
515	Amusement	1	0.45
516	Interest	0	0
517	Anger	1	0
518	Anger	1	0.472222222
519	Happiness	1	0.8
520	Surprise	0	0.557692308
521	Surprise	0	0.190909091
522	Anger	0	0.422222222
523	Happiness	1	0.5
524	Anger	1	0.422222222
525	Amusement	1	0.5
526	Sadness	1	0.25
527	Surprise	1	0.30952381
528	Fear	1	0.727272727
529	Contempt	0	0.285714286
530	Sadness	1	0
531	Surprise	0	0.392857143
532	Fear	1	0.615384615
533	Anger	1	0.348484848
534	Disgust	1	0
535	Fear	1	0.6
536	Sadness	0	0.324675325
537	Fear	1	0.727272727
538	Sadness	1	0.366666667
539	Anger	0	0.2
540	Fear	1	0.363636364
541	Disgust	0	0.174242424
542	Amusement	0	0.375
543	Embarrassment	1	0.461538462
544	Contempt	0	0.153846154
545	Interest	1	0
546	Happiness	1	0.571428571
547	Anger	0	0.472222222
548	Surprise	1	0
549	Happiness	1	0.666666667
550	Anger	1	0.190909091
551	Anger	0	0.422222222
552	Fear	1	0.25
553	Surprise	1	0.5
554	Anger	1	0.4
555	Disgust	1	0
556	Sadness	1	0.264957265
557	Anger	1	0.267857143
558	Fear	0	0.571428571
559	Fear	1	0.2
560	Interest	1	0
561	Embarrassment	0	0.545454545
562	Shame	1	0.181818182
563	Interest	0	0.266666667
564	Disgust	1	0
565	Happiness	1	0.8
566	Fear	1	0.615384615
567	Happiness	1	0.25
568	Interest	0	0
569	Anger	1	0.333333333
570	Fear	1	0.5
571	Fear	1	0.363636364
572	Pride	1	0
573	Sadness	0	0.25
574	Surprise	1	0.6
575	Anger	1	0.267857143
576	Sadness	1	0.342857143
577	Interest	0	0.222222222
578	Happiness	1	0.25
579	Surprise	0	0.174242424
580	Disgust	1	0.083333333
581	Happiness	1	0.545454545
582	Surprise	0	0
583	Fear	1	0.25
584	Sadness	1	0.333333333
585	Surprise	1	0.480769231
586	Happiness	0	0.6
587	Sadness	1	0.285714286
588	Anger	1	0.422222222
589	Fear	1	0.25
590	Fear	0	0
591	Anger	1	0.422222222
592	Embarrassment	1	0.470588235
593	Fear	1	0.222222222
594	Sadness	1	0.5
595	Disgust	1	0.30952381
596	Anger	1	0.30952381
597	Fear	1	0.285714286
598	Anger	1	0.267857143
599	Fear	1	0.4
600	Fear	1	0.444444444
601	Interest	0	0.363636364
602	Fear	1	0.4
603	Fear	1	0
604	Interest	0	0.2
