# Supplementary material for: Professional actors demonstrate variability, not stereotypical expressions, when portraying emotional states in photographs
Source: Nat Commun. 2021 Aug 19;12:5037. doi: 10.1038/s41467-021-25352-6 (PMC8376986; doi:10.1038/s41467-021-25352-6)
Supplement: Supplementary file 3 — Source Data [file 41467_2021_25352_MOESM3_ESM.zip › source_data/table1_scenarios_assignments_ratings.xlsx]

## Sheet: Sheet1
ScenarioID	AssignedCategory	HighIntensity	AmusementMedian	AngerMedian	AweMedian	ContemptMedian	DisgustMedian	EmbarrassmentMedian	FearMedian	HappinessMedian	InterestMedian	PrideMedian	SadnessMedian	ShameMedian	SurpriseMedian
1	Anger	1	0	4	0	0	3	3	2	0	0	0	3	4	3
2	Surprise	0	0	2	0	0	0	2	1	0	1	0	0	0	2.5
3	Anger	0	0	2	0	0	1	0	0	0	0	0	1	0	0
4	Anger	1	0	4	0	3	4	2	0	0	0	0	3	0.5	4
5	Shame	1	0	0	0	0	2	3	3	0	0	0	3	4	0
6	Anger	0	0	2	0	2	2	0	0	0	0	0	0	0	2
7	Sadness	1	0	2	0	1	2	2	1	0	0	0	3	3	0
8	Sadness	1	0	2	0	0	0	2	2	0	0	0	4	2	3
9	Anger	1	0	4	0	3	4	3	0	0	0	0	3	3	3
10	Surprise	1	0	4	0	2	3	1	0	0	1	0	2.5	0	4
11	Anger	0	0	0	0	0	0	0	0	0	0	0	0	0	0
12	Interest	1	0.5	0	0	0	0	0	0	2	3	0	0	0	0
13	Anger	1	0	4	0	3	4	0	0	0	0	0	0	0	2
14	Anger	1	0	3	0	0	1	2	2	0	0	0	0.5	1.5	2
15	Anger	1	0	4	0	3	3	0	0	0	0	0	0	0	0
16	Embarrassment	1	0	2	0	0.5	1	3	0	0	0	0	1	2	2.5
17	Fear	1	0	0	0	0	0	0	4	0	2	0	0	0	4
18	Embarrassment	0	0	2	0	0	0	2	0	0	0	0	0.5	0.5	1.5
19	Shame	1	0	2	0	0	3	3	0	0	0	0	3	3.5	3
20	Anger	1	0	4	0	3	3	0	0	0	2	0	0	0	0
21	Surprise	0	1	1.5	0	0.5	0	0	0	0	0	0	0	0	2
22	Anger	1	0	3	0	1	0	0	0	0	0	0	0	0	0
23	Embarrassment	1	0	0	0	0	0	4	3	0	0	0	1	3	0
24	Fear	1	0	3	0	0	1	0	4	0	0	0	2.5	0	2.5
25	Anger	1	0	3	0	0	0	0	0	0	0	0	0	0	0
26	Surprise	1	0	0	0	0	1.5	0	0	0	1	0	0	0	3
27	Embarrassment	1	0	2	0	0	1	4	3	0	0	0	3	4	2
28	Fear	1	0	0	0	0	0	0	4	0	0	0	0	0	3
29	Surprise	1	0	2	0	0	0	1	0	0	0	0	3	1	3
30	Sadness	1	0	0.5	0	0	0	1	0	0	0	0	3	1	1
31	Happiness	1	0	0	0	0	0	0	0	4	2	1	0	0	1
32	Anger	1	0	4	0	3	3	0	0	0	0	0	1	0	0
33	Surprise	1	2	0	2	0	0	2	0	1	3	0	0	0	3
34	Anger	1	0	3	0	1	2	3	0	0	0	0	2	3	2
35	Amusement	1	3	0	0	0	0	0	0	0	0	0	0	0	2
36	Embarrassment	1	0	0	0	0	0	3	3	0	0	0	0	3	2
37	Anger	1	0	4	0	3	4	2	3	0	0	0	4	2	4
38	Happiness	1	2	0	0	0	0	0	0	3	1	2	0	0	0
39	Disgust	1	0	2	0	2	3	2	0	0	0	0	0	1	0
40	Anger	1	0	3	0	3	2	0	0	0	0	0	0	0	0
41	Anger	0	1	2	0	1	0	0	0	0	0	2	0	0	0
42	Fear	1	0	3	0	2	2	0	4	0	0	0	3	0	0
43	Anger	1	0	3	0	2	3	0	0.5	0	0	0	0	0	0
44	Sadness	1	0	3	0	2	3	0	3.5	0	0	0	4	0	3
45	Disgust	1	0	2	0	2	3	0	0	0	0	0	0	0	0
46	Fear	1	0	0	0	0	0	0	3	0	2	0	0.5	0	0
47	Surprise	0	0	0	0	0	0	0	1	1	2	0	0	0	2
48	Interest	1	1	0	0	0	0	0	0	2	3	2	0	0	1
49	Sadness	0	1	0	0	0	0	0	0	0	0	0	2	0	0
50	Sadness	1	0	3	0	0	1	1	2	0	0	0	3	0.5	3
51	Happiness	1	0	0	3	0	0	0	0	4	3	4	0	0	3
52	Anger	1	0	3	0	2	2	2	0	0	0	0	1	1	0
53	Happiness	1	3	0	0	0	0	0	0	3	3	0	0	0	0
54	Anger	1	0	4	0	4	4	2.5	1	0	0	0	3	1	4
55	Surprise	1	0	3	0	0	1	2	0	0	2	0	3	2	3
56	Interest	0	1	0	0	0	0	0	0	2	2	1	0	0	1
57	Interest	1	2	0	0	0	0	0	0	2	3	3	0	0	0
58	Pride	0	0	0	0	0	0	0	0	2	1	2.5	0	0	0
59	Anger	1	0	4	0	0	2	0	0	0	0	0	3	0	2
60	Anger	1	0	3	0	0	0	0	2.5	0	0	0	0	0	0
61	Embarrassment	1	0	3	0	1	0	4	0	0	0	0	3	3	2
62	Anger	1	0	3	0	0	0	1	2	0	0	0	0	2	3
63	Amusement	0	2	0	0	0	0	0	0	0	0	0	0	0	0
64	Surprise	0	0	2	0	0	1	2	2	0	0	0	2	1	2
65	Anger	1	0	4	0	1	3	0	0	0	0	0	0	0	0
66	Amusement	1	3	0	0	0	0	0	0	0	0	1	0	0	0
67	Interest	1	0	0	0	0	0	0	0	1	3	2	0	0	0
68	Interest	0	1	0	0	0	0	0	0	0	1.5	0	0	0	0
69	Fear	1	0	1	0	0	0	0	3	0	0	0	0	0	0
70	Surprise	1	0	3	0	2	3	3	1	0	0	0	3	1	4
71	Anger	0	0	2	0	0	0	0	1.5	0	2	0	0	0	0
72	Interest	1	0	0	0	0	0	0	3	0	3.5	0	0	0	0
73	Surprise	1	2	0	0	0	0	1	0	0	3	0	0	0	4
74	Surprise	1	0	2	0	0	1	1	0	0	0	0	1	0	3
75	Interest	1	0	0	2	0	0	0	0	2	3	0	0	0	1
76	Interest	0	0	2	0	0	0	0	0	0	2	0	0	0	2
77	Surprise	0	0	0	0	0	0	0	0	0	1	0	0	0	2
78	Disgust	0	0	1	0	1	2	0	0	0	0	0	0	0	1
79	Sadness	1	0	2	0	0	0	0	3	0	0	0	4	0	0
80	Happiness	1	1	0	0	0	0	0	0	3	2	3	0	0	0
81	Embarrassment	0	0	1	0	0	0	2	0	0	0	0	0	0	1
82	Fear	1	0	0	0	0	0	3	3.5	0	0	0	1	2	0
83	Surprise	1	0	2	0	0	0	0	0	0	1	0	2	0	3
84	Happiness	1	0	0	3	0	0	0	0	4	4	4	0	0	0
85	Disgust	1	0	3	0	3	4	0	0	0	0	0	1	0	0
86	Happiness	0	1	0	0	0	0	0	0	2	2	0	0	0	2
87	Surprise	0	0	1	0	0	0	0	0	0	1	0	0	0	2
88	Anger	0	0	1	0	0	0	0	0	0	0	0	0	1	0
89	Anger	1	0	3.5	0	3	3	0.5	0	0	0	0	3	1	3
90	Interest	1	0	0	0	0	0	0	0	0	3	0	0	0	0
91	Fear	1	0	0	0	0	0	2	3	0	0	0	0	1	0
92	Surprise	0	0	1	0	0	0	1	2	0	0	0	0	1	2
93	Anger	1	0	3	0	1	0.5	0	0	0	0	0	0	0	0
94	Disgust	0	0	1	0	1	1.5	1	0	0	0	0	0	1	0
95	Sadness	1	0	0	0	0	0	0	0	0	0	0	3	0	0
96	Sadness	1	0	0	0	0	0	0	0	0	0	0	4	0.5	0
97	Interest	1	3	0	2	0	0	0	0	2	3.5	0	0	0	2
98	Happiness	1	1	0	0	0	0	0	0	4	3	0	0	0	0
99	Embarrassment	0	0	1	0	0	0	2	1	0	0	0	1	1	0
100	Interest	0	0	0	0	0	0	0	0	0	2	1	0	0	0
101	Anger	1	0	3	0	2	0	0	1	0	0	0	0	0	0
102	Awe	1	0	0	4	0	0	0	0	3	3	2	0	0	0
103	Embarrassment	1	0	0	0	0	0	4	3	0	0	0	3	4	0
104	Anger	0	0	1	0	0.5	0.5	1	0	0	0	0	0	0	0
105	Sadness	1	0	2	0	0	2	1	3	0	0	0	4	4	2
106	Interest	1	1	0	0	0	0	0	0	2	3	1	0	0	0
107	Fear	1	0	3	0	0.5	3	0	4	0	0	0	4	0	0
108	Surprise	1	0	0	2	0	0	0	0	3	2.5	0	0	0	3
109	Awe	0	0	0	0	0	0	0	0	0	0	0	0	0	0
110	Interest	1	0	0	2	0	0	0	0	3	4	0	0	0	2
111	Interest	0	0	0	0	0	0	0	0	0	2	0	0	0	0
112	Amusement	0	2	1	0	2	0	0	0	0	0	0	0	0	0
113	Sadness	1	0	1	0	0	2	2	4	0	0	0	4	4	2
114	Contempt	0	0	0	0	2	2	0	0	0	0	0	0	0	0
115	Anger	0	0	2.5	0	2	2	0	0	0	0	0	0	0	1.5
116	Embarrassment	1	0	0	0	0	0	4	1	0	0	0	0	2	3
117	Amusement	0	2	0	0	0	0	0	0	1	2	0	0	0	0
118	Fear	1	0	0	0	0	0	0	4	0	0	0	0	0	3
119	Surprise	1	0	1	0	0	0	0	0	0	0	0	3	0	3
120	Interest	1	0	0	0	0	0	0	0	0	3	0	0	0	0
121	Disgust	1	0	1.5	0	0	3	0	0	0	0	0	3	0	3
122	Anger	1	0	3	0	2	2.5	0	0	0	1	0	0	0	1
123	Happiness	1	1	0	0	0	0	0	0	3	2	0	0	0	0
124	Embarrassment	0	0	2	0	0	0	2	2	0	0	0	1	2	1
125	Surprise	0	0	0	0	0	0	0	2	0	2	0	0	0	2
126	Surprise	1	0	0	0	0	3	3	0	0	0	0	0	2	4
127	Surprise	1	0	0	0	0	0	0	3	2	1	0	2	0	3
128	Anger	1	0	3	0	2	2	0	0	0	0	0	0	0	0
129	Embarrassment	1	0	0	0	0	0	3	2	0	0	0	0	2	0
130	Contempt	1	0	1	0	3	0	0	0	0	2	2	0	0	0
131	Interest	1	0	0	0	0	0	0	0	0	3	0	0	0	0
132	Sadness	1	0	3	0	1	0	3	2	0	0	0	3	3	0
133	Fear	1	0	0	0	0	0	0	4	0	0	0	1	0	0
134	Happiness	1	1	0	0	0	0	0	0	4	2	4	0	0	1.5
135	Fear	0	0	0	0	0	0	0	0	0	0	0	0	0	0
136	Sadness	1	0	3	0	0	0	0	3	0	0	0	4	0	4
137	Anger	0	0	2	0	2	2	0	0	0	0	0	1	0	0
138	Happiness	1	1	0	1	0	0	0	0	4	3	1	0	0	3
139	Anger	1	0	4	0	3	3	1	0	0	0	0	2	0	3
140	Fear	1	0	0	0	0	0	0	3	0	3	0	0	0.5	0
141	Surprise	1	1	0	1	0	0	1	0	0	2	0	0	0	3
142	Amusement	0	0.5	0	0	0	0	0	0	0	0	0	0	0	0
143	Interest	1	2	0	0	0	0	0	0	2	3	0	0	0	0
144	Happiness	1	1	0	0	0	0	0	0	3	3	3	0	0	0
145	Surprise	1	0	0	0	0	0	1.5	3	0	2	0	2.5	3.5	4
146	Pride	1	0	0	0	0	0	0	0	3	3	4	0	0	0
147	Surprise	1	2	0	0	0	0	0	0	1	2	0	0	0	3
148	Surprise	1	0	2	0	0	1	0	3	0	0	0	0	0	3
149	Fear	1	0	0	0	0	0	2	3	0	0	0	3	2	0
150	Happiness	1	0	0	0.5	0	0	0	0	3	2.5	3	0	0	2
151	Disgust	1	0	2	0	0	4	0	0	0	0	0	0	0	3
152	Anger	1	0	3	0	2	2	0	0	0	1	0	0	0	0
153	Anger	1	0	3	0	2	2	0	0	0	0	0	0	0	1
154	Anger	1	0	3	0	2	3	0.5	0	0	0	0	1	1	3
155	Anger	1	0	3	0	1.5	1.5	0	0	0	0	0	0	0	0
156	Interest	0	1	0	0	0	0	0	0	0	1	0	0	0	0
157	Surprise	1	2	0	3	0	0	0	0	4	3	1.5	0	0	4
158	Happiness	1	3	0	0	0	0	0	0	3	3	1	0	0	2.5
159	Sadness	1	0	3	0	0	1	0	1	0	0	0	4	0.5	0
160	Surprise	1	0	2	0	1	0	0	1	0	0	0	0.5	0	3
161	Interest	1	1	0	0	0	0	0	0	0.5	3	1	0	0	0
162	Fear	1	0	2	0	0	0	0	4	0	2	0	0	0	4
163	Embarrassment	1	0	0	0	0	0	3	0	0	0	0	0	1	3
164	Fear	1	0	0	0	0	0	0	4	0	3	0	2	0	3
165	Embarrassment	1	0	0	0	0	0	3	1	0	0	0	2	2	0
166	Fear	1	0	0	0	0	0	0	3	0	3	0	0	0	1
167	Happiness	1	1	0	0	0	0	0	0	3	0	3	0	0	0
168	Anger	1	0	3	0	2	1	0	0	0	0	0	0	0	0
169	Amusement	1	3	0	0	0	0	0	0	2	1	0	0	0	0
170	Fear	1	0	3	0	0	3	0	4	0	0	0	3	0	3
171	Fear	1	0	2	0	0	0	0	4	0	0	0	3	0	3
172	Shame	1	0	0	0	0	3	2	2	0	0	0	1	4	0
173	Interest	1	2.5	0	0	0	0	0	0	1	3	2	0	0	0
174	Embarrassment	0	0	0	0	0	0	1	0	0	1	0	0	0	0
175	Anger	1	0	3	0	1	0	0	3	0	0	0	1	0	0
176	Fear	1	0	0	0	0	0	0	3	0	2	0	0	0	0
177	Anger	0	0	1	0	0	0	0	1	0	0	0	0	0	0
178	Interest	1	0	0	1	0	0	0	0.5	0.5	3.5	0	0	0	2
179	Fear	1	0	0	0	0	0	2	4	0	0	0	2.5	2	3
180	Fear	1	0	0	0	0	0	0	3	0	1	0	2.5	0	0
181	Pride	0	0	0	0	0	0	0	0	0	0	1	0	0	0
182	Sadness	1	0	2	0	0	0	2	0	0	0	0	3	1	0
183	Sadness	1	0	1	0	0	0	0	0	0	0	0	3	0	2
184	Happiness	1	2	0	0	0	0	0	0	3	1	3	0	0	0
185	Anger	1	0	3	0	2	0	0	0	0	0	0	0	0	0
186	Amusement	1	3	0	0	0	0	0	0	1	3	2	0	0	0
187	Anger	0	0	1	0	0	0	0	0	0	0	0	0	0	0
188	Anger	1	0	3	0	2.5	0	0	0	0	0	1.5	0	0	0
189	Happiness	1	0	0	1	0	0	0	0	3	2	3	0	0	0
190	Interest	1	2	0	0	0	0	0	0	1	3	2	0	0	0
191	Happiness	1	1	0	0	0	0	0	0	3	3	3	0	0	0
192	Happiness	1	1	0	0	0	0	0	0	3	2	3	0	0	0
193	Happiness	1	0.5	0	3	0	0	0	0	4	3	4	0	0	3
194	Surprise	1	0	0	0	0	2	2	0	0	2	0	0	0	3
195	Happiness	1	0	0	0	0	0	0	0	4	2	3	0	0	2
196	Surprise	0	0	0	0	2	0	0	0	0	0	0	0	0	2
197	Interest	0	0	0	0	0	0	0	0	0	2	0	0	0	0
198	Anger	1	0	4	0	3	4	4	3	0	0	0	4	4	3
199	Fear	1	0	0	0	0	1	3	4	0	0	0	0	2	2
200	Interest	0	0	0	0	0	0	0	0	0	2	1	0	0	0
201	Embarrassment	1	0	1	0	0	0	4	1	0	0	0	1	3	0
202	Shame	1	0	3	0	1	0	3	0	0	0	0	3	3	0
203	Pride	1	2	0	0	0	0	1	0	3	2	3	0	0	2
204	Fear	1	0	0	0	0	0	0	3	0	2	0	0	0	0
205	Fear	1	0	0	0	0	0	2	4	0	0	0	0.5	2	0
206	Disgust	0	0	1.5	0	1	2	0	0	0	0	0	0	0	0.5
207	Interest	1	2	0	0	0	0	0	0	3	4	2	0	0	0
208	Amusement	1	3	0	0	0	0	0	0	2	2	1.5	0	0	0
209	Anger	0	0	2	0	2	2	0	0	0	0	0	0	0	0
210	Happiness	1	2	0	0	0	1	0	0	3	2	0	0	0	3
211	Anger	0	0	2	0	0	0	2	0	0	0	0	0	1	1
212	Interest	1	2	0	0	0	0	0	0	3	3	0	0	0	2
213	Happiness	0	2	0	0	0	0	0	0	2	2	0	0	0	0
214	Fear	1	0	0	0	0	0	0	4	0	2	0	2	0	3
215	Anger	0	0	1	0	0	0	0	0	0	1	0	0	0	0
216	Amusement	1	3	0	2	0	0	0	0	2	2	0.5	0	0	2
217	Fear	1	0	0	0	0	0	2	3	0	0	0	3	2.5	0
218	Embarrassment	0	0	0	0	0	0	2	0	0	0	0	0	0	0
219	Surprise	1	0	1	0	0	0	2	0	0	0	0	2	1	3
220	Anger	1	0	4	0	2	2	0	1.5	0	1	0	3	0	3
221	Anger	1	0	3	0	2	3	0	0	0	0	0	0	0	1
222	Shame	1	0	0	0	0	0	2	2	0	0	0	0	3	0
223	Shame	1	0	2	0	0	2	3	2	0	0	0	3	4	0
224	Anger	1	0	4	0	3	3	0	0	0	0	0	0	0	0
225	Pride	1	2	0	0	0	0	0	0	0.5	0	3	0	0	0
226	Fear	1	0	2	0	0	0	2	3	0	0	0	2	2	1
227	Anger	1	0	4	0	3	2	0	0	0	0	0	0	0	0
228	Interest	0	0	0	0	0	0	0	0	0	1	0	0	0	0
229	Happiness	0	1	0	0	0	0	0	0	1	0	1	0	0	1
230	Interest	1	1	0	0	0	0	0	0	1	3	0	0	0	0
231	Embarrassment	1	0	3	0	0	2	4	3	0	0	0	2	4	3
232	Amusement	1	3	2	0	2	0	0	0	0	0	0	0	0	0
233	Anger	1	0	4	0	1	3	0	3	0	0	0	4	0	3
234	Anger	1	0	3	0	0	2	0	1	0	0	0	0	0	1
235	Interest	1	0	0	0	0	0	0	0	1	4	0	0	0	0
236	Interest	1	0	0	0	0	0	0	1	0	3	0	0	0	0
237	Anger	0	0	2	0	1	2	0	0	0	0	0	0	0	0
238	Happiness	1	0	0	0	0	0	0	0	3	0	3	0	0	0
239	Fear	1	0	0	0	0	0	1.5	3	0	0	0	0	3	0
240	Anger	1	0	4	0	2	2	0	0	0	0	0	0	0	3
241	Disgust	0	0	1	0	1	1	0	0	0	0	0	0	0	0
242	Embarrassment	0	0	0	0	0	0	1	0	0	0	0	0	0	0
243	Surprise	1	0	0	0	0	0	1	4	0	0	0	0	0	4
244	Sadness	1	0	3	0	0	2.5	3	3	0	0	0	3	3	2
245	Happiness	1	2	0	0	0	0	0	0	3	1	2	0	0	0
246	Sadness	1	0	3	0	0	1	3	2	0	0	0	4	3	3
247	Amusement	0	2.5	0	0	0	0	0	0	1	0	0	0	0	0
248	Fear	0	0	0	0	0	0	0	2	0	0	0	2	0	0
249	Surprise	1	0	0	0	0	1	1.5	0	0	1	0	0	0	3
250	Amusement	1	3	0	0	0	0	0	0	2	3	0	0	0	0
251	Disgust	1	0	0.5	0	1	4	3	0.5	0	0	0	0	0	4
252	Fear	1	0	0	0	0	0	0	4	0	1	0	0	0	2
253	Anger	1	0	3	0	1	2	0	0	0	0	0	0.5	0	2
254	Sadness	1	0	0	0	0	0	3	1	0	0	0	3	3	0
255	Surprise	1	1	0	0	0	0	0	3	0	1	0	0	0	3
256	Interest	1	1.5	0	1	0	0	0	0	0.5	3	3	0	0	0
257	Anger	1	0	4	0	3	4	0	1	0	3	0	3	0	3
258	Anger	0	0	2	0	0	0	0	0	0	0	0	0	0	0
259	Amusement	1	3	0	0	0	0	0	0	3	3	0	0	0	2
260	Sadness	0	0	0	0	0	0	0	0	0	1	0	2	0	0
261	Happiness	0	2	0	0	0	0	0	0	2	2	0	0	0	0
262	Anger	1	0	3	0	2	2	2	0	0	2	0	2	1	0
263	Surprise	0	1	0	0	0	1	1	0	0	2	0	0	0	2
264	Interest	0	0	0	2	0	0	0	2	0	2	1	0	0	0
265	Anger	1	0	3	0	1.5	2	0	0	0	0	0	0	0	0
266	Surprise	1	1	0	1	0	0	0	0	1	1	0	0	0	3
267	Pride	0	0	0	0	0	0	0	0	0	0	1	0	0	0
268	Anger	0	0	1	0	0	0	0	0	0	0	0	0	1	0
269	Surprise	1	0	2	0	0	0	1	3	0	0	0	1	1	3
270	Pride	1	0	0	2	0	0	0	0	3	3	3	0	0	0
271	Sadness	1	0	4	0	1	3	0	0	0	0	0	4	0	0
272	Pride	1	1	0	0	0	0	0	0	2	0	3	0	0	0
273	Pride	0	1.5	0	0	0	0	0	0	1.5	0	2	0	0	0
274	Surprise	0	0	2	0	1	2	0	0	0	0	0	0	0	2
275	Happiness	1	0	0	2	0	0	0	0	4	3	3	0	0	2
276	Interest	1	2	0	0	0	0	0	0	1	3	1	0	0	0
277	Anger	1	0	4	0	3	3	0	0	0	0	0	0	0	0
278	Embarrassment	0	0	2	0	0	0	2	0	0	0	0	2	1	1
279	Fear	1	0	0	0	0	1	2	3	0	0	0	2	3	1
280	Amusement	0	1	1	0	0	0	0	0	0	0	0	0	0	0
281	Amusement	0	1.5	0	0	1	0	0	0	0	0	0	0	0	0
282	Embarrassment	0	0	0	0	0	0	2	1	0	0.5	0	0	0	0
283	Sadness	0	0	0	0	0	1	1	0	0	0	0	1	0	0
284	Sadness	1	0	0	0	0	0	2.5	1	0	0	0	3	2	0
285	Fear	1	0	0	0	0	0	1	4	0	0	0	0	0	3
286	Anger	0	0	2	0	1	0	0	0	0	0	0	0	0	0
287	Disgust	1	0	2.5	0	3	3	0	0	0	0	0	0	0	0
288	Contempt	0	0	0	0	1	0.5	0	0	0	0	0	0	0	0
289	Contempt	0	0	1	0	1	0	0	0	0	0	0	0	0	0
290	Anger	0	0	2	0	1	1	0	0	0	0	0	0	0	0
291	Contempt	0	0	1	0	1	1	0	1	0	0	0	0	0	0
292	Anger	1	0	4	0	3	2	1	1	0	0	0	2	1	0
293	Fear	1	0	0	0	0	0	0	4	0	0	0	0	0	3
294	Interest	1	2	0	0	0	0	0	0	0	3	0	0	0	0
295	Contempt	0	0.5	1	0	2	1	0	0	0	0	0	0	0	0
296	Surprise	1	0	3	0	0	1	2	2	0	0	0	3	2	4
297	Pride	1	1	0	0	0	0	0	0	2	3	3	0	0	0
298	Fear	1	0	2	0	0	0	2	3	0	0	0	1	1	2
299	Amusement	1	3	0	0	1	0	0	0	3	2	2	0	0	0
300	Anger	1	0	4	0	3	3	0.5	0	0	0	0	3	0	0
301	Fear	1	0	0	0	0	0	1	3	0	0	0	0	0	0
302	Disgust	1	0	3	0	3	3	1	0	0	0	0	0	0	0
303	Sadness	1	0	3	0	0	1	0	3	0	0	0	3	0	1
304	Anger	1	0	3	0	2	2	1	1	0	0	0	2	1	2
305	Interest	0	0	0	0	0	0	0	0	0	1	0	0	0	0
306	Surprise	1	0	3	0	1	2	3	1	0	0	0	0	1	3
307	Amusement	1	3	0	0	0	0	0	0	1	2	0	0	0	0
308	Fear	1	0	3	0	2	3	3	4	0	3	0	2	3	4
309	Fear	1	0	0	0	0	0	1	3	0	0	0	0	0	1
310	Happiness	0	1	0	0	0	0	0	0	2	2	0	0	0	0
311	Happiness	1	0	0	0	0	0	0	0	4	3	4	0	0	0
312	Interest	0	0	0	0	0	0	0	1	0	2.5	0	0	0	2
313	Fear	1	0	3	0	0	0	0	4	0	3	0	0	0	3
314	Anger	0	0	2.5	0	2.5	2	0	0	0	0	0	0	0	0
315	Anger	0	0	2	0	1	1	0	0	0	0	0	0	0	0
316	Sadness	1	0	2	0	0	2	3	2	0	0	0	3	3	3
317	Sadness	1	0	2	0	0	3	3	3	0	0	0	4	4	3
318	Surprise	1	2	0	1	0	0	0	0	0	3	0	0	0	3
319	Interest	0	0	0	0	0	0	0	0	0	2	0	0	0	0
320	Pride	1	0	0	1	0	0	0	0	3	2	4	2	0	0
321	Fear	1	0	3	0	0	0	0	4	0	0	0	3	0	4
322	Surprise	1	0	0	0	0	0	3	1	0	0	0	0	0	3
323	Sadness	1	0	2	0	0	0	0	3	0	0	0	4	2	0
324	Sadness	1	0	2	0	0	1	1	0	0	0	0	3	0	2
325	Happiness	1	1	0	0	0	0	0	0	3	3	2	0	0	0
326	Contempt	0	0	1	0	2	0.5	0	0	0	0	0	0	0	0
327	Shame	1	0	0	0	0	0	2	2	0	0	0	3	3	2
328	Surprise	1	1	0	0	0	0	0	0	2	2	0	0	0	3
329	Amusement	0	2	0	0	0	0	0	0	1	2	0	0	0	0
330	Fear	1	0	2	0	0	2	0	4	0	2	0	3	0	3
331	Happiness	1	2	0	0	0	0	0	0	4	3	3	0	0	0
332	Amusement	0	2	0	0	0	0	0	0	0	0	0	0	0	0
333	Disgust	1	0	2.5	0	2.5	3	0	0	0	0	0	0	0	0
334	Anger	1	0	3	0	2	2	1	0	0	0	0	0	1	0
335	Happiness	0	1	0	0	1	0	0	0	2	0	2	0	0	0
336	Interest	0	0	1	0	0	0	0	1	0	1	0	0	0	0
337	Embarrassment	0	0	0	0	0	0	2	1	0	0	0	0	1	0
338	Fear	0	0	0	0	0	0	0	0.5	0	0	0	0	0	0
339	Fear	1	0	0	1	0	0	0	4	0	0	0	0	0	3
340	Pride	0	0	0	0	0	0	0	0	0	0	1	0	0	0
341	Surprise	1	0	2	0	0	0	0	2	0	0	0	3	0	3
342	Anger	1	0	4	0	2	2	1	0	0	0	0	0	0	2
343	Surprise	1	3	0	3	0	0	0	0	3	3	0	0	0	3
344	Fear	1	0	0	0	0	0	0	3	0	2	0	0	0	2
345	Happiness	1	0	0	2	0	0	0	0	3	2	2	0	0	0
346	Anger	0	0	2	0	1	1	0	0	0	0	0	2	1	0
347	Anger	1	0	4	0	2	2	0	0	0	0	0	0	0	0
348	Sadness	0	0	0	0	0	0	0	0	0	0.5	0	2	1.5	0
349	Fear	1	0	3	0	1.5	2	0	4	0	0	0	2.5	0	0.5
350	Fear	1	0	2	0	1	0	0	3	0	0	0	0	0	3
351	Fear	1	0	0	0	0	0	0	4	0	0	0	0.5	0	3
352	Anger	1	0	4	0	3	3	0	0	0	0	0	0	0	1
353	Anger	1	0	3	0	1	2	0	0	0	2	0	0	0	1
354	Sadness	1	0	0	0	0	0	0	0	0	0	0	4	0	4
355	Embarrassment	1	0	3	0	0	2	4	0	0	0	0	2	3	3
356	Anger	1	0	3.5	0	1	3	3	1	0	0.5	0	2	3	3
357	Embarrassment	1	0	1	0	0	0.5	3	0	0	0	0	1	1	2
358	Fear	0	0	0	1	0	0	0	2	1	0	1	0	0	0
359	Surprise	0	0	0	0	0	2	0	0	0	0	0	1	0	2
360	Anger	1	0	4	0	2	1.5	0	3	0	0	0	4	0	2
361	Sadness	1	0	0	0	0	1	0	0	0	2	1	3	0	0
362	Happiness	1	1	0	1	0	0	0	0	4	3	3.5	0	0	2
363	Surprise	0	1	0	0	0	1	1	0	0	1	0	0	0	2
364	Interest	0	2	0	0	0	0	0	1	1	2	0	0	0	0
365	Disgust	0	0	1	0	0	2	0	0	0	0	0	0	0	0
366	Embarrassment	1	0	1	0	0	1	4	0	0	0	0	0	3	0
367	Sadness	1	0	0	0	0	0	0	3	0	0	0	4	0	2
368	Anger	1	0	3	0	0	0	0	0	0	0	0	0	0	0
369	Fear	0	0	0	0	0	0	0	2	0	0	1	0	0	0
370	Happiness	1	4	0	3.5	0	0	0	0	4	4	0	0	0	1
371	Contempt	0	0	2	0	2.5	2	0	0	0	0	0	0	0	0
372	Fear	1	0	0	0	0	0	0	3	0	1	0	0	0	2
373	Fear	1	0	3	0	0	0	0	4	0	0	0	0	0	1
374	Anger	0	0	2	0	1	0	0	0	0	0	0	0	0	0
375	Surprise	0	0	0	0	0	0	0	0	0	2	0	0	0	2
376	Interest	1	1	0	0	0	0	0	0	3	3	3	0	0	0
377	Fear	0	1	0	0	0	0	0	1	0	0	0	0	0	0
378	Happiness	1	2	0	2	0	0	0	0	3	3	3	0	0	1
379	Happiness	1	2	0	0	0	0	0	0	3	3	3	0	0	1
380	Fear	0	0	0	0	0	0	0	2	0	0	0	0	0	1
381	Fear	1	0	0	0	0	0	0	4	0	0	0	4	0	3
382	Anger	1	0	3	0	2.5	2	0	0	0	0	0	0	0	0
383	Surprise	1	0	0	0	0	0	0	0	3	0.5	0	0	0	3
384	Embarrassment	0	0	0	0	0	0	1	0	0	0	0	0	0	1
385	Happiness	0	0	0	0	0	0	0	0	0	0	0	0	0	0
386	Anger	1	0	3	0	1	1	0	1	0	0	2	0	0	2
387	Happiness	1	0	0	0	0	0	0	0	3.5	2	3	0	0	2
388	Surprise	1	0	3	0	0	0.5	3	3	0	0	0	2	2	4
389	Surprise	1	0	0	0	0	0	0	3	0	1	0	3	0	4
390	Anger	1	0	4	0	2	2	2	0	0	0	0	1	1	0
391	Happiness	1	1	0	2	0	0	0	0	4	3	4	0	0	1
392	Happiness	1	0	0	1	0	0	0	0	3	3	3	0	0	0
393	Anger	1	0	3	0	0.5	0	0	0	0	1	2.5	0	0	0
394	Surprise	1	0	0	0	0	0.5	3	0	0	0	0	0	2	3
395	Surprise	0	0	2	0	0	1	0	0	0	0	0	0	0	2
396	Surprise	1	0	0	0	0	0	3	0	0	1	0	0	0	4
397	Fear	1	0	0	0	0	0	0	4	0	0	0	0	0	3
398	Contempt	0	0	0	0	2	2	0	0	0	0	0	0	0	0
399	Anger	1	0	3	0	1	1	0	0	0	1	0	0	0	0
400	Sadness	1	0	1	0	0	0	0	0	0	0	0	4	0	0
401	Anger	1	0	3	0	2	2	3	1	0	0	0	1	0	3
402	Interest	1	0	0	0	0	0	0	0	2	3	0.5	0	0	2
403	Anger	1	0	3	0	2	2	0	0	0	0	0	0	0	0
404	Anger	1	0	3	0	0	0	0	0	0	0	0	0	0	1
405	Embarrassment	0	1	1	0	1	0	2	0	0	1	0	0	0	0
406	Surprise	1	0	0	0	0	0	1	4	0	3	0	0	1	4
407	Fear	1	0	0	0	0	0	0	3	0	3	0.5	0	0	0
408	Surprise	0	2	0.5	0	0	0	0	0	0	2	1	0	0	2
409	Pride	0	0	0	0	0	0	0	0	0	0	0.5	0	0	0
410	Surprise	1	0	0	0	0	0	1	0	0	0	0	0	0	3
411	Surprise	0	0	0	0	0	0	0.5	0	0	1	0	1	0	2
412	Fear	1	0	0	0	0	0	3	3	0	0	0	1	2	0
413	Anger	1	0	3	0	2	2	0	1	0	0	0	3	0	0
414	Happiness	1	1	0	0	0	0	0	0	3	2	2	0	0	0
415	Happiness	1	2	0	2	0	0	0	0	4	3	4	0	0	1
416	Anger	1	0	3	0	0	0	0	0	0	0	0	0	0	2
417	Fear	1	0	0	0	0	0	0	4	0	0	0	3	3	3.5
418	Surprise	0	0	0	0	0	0	0	1	0	0	0	1	1	2
419	Anger	1	0	3	0	1.5	1	0	1	0	0	0	0	0	0.5
420	Fear	1	0	0	0	0	0	0	4	0	0	0	0	0	4
421	Happiness	1	2	0	0	0	0	0	0	3	0	3	0	0	0
422	Fear	1	0	0	0	0	0	1	3	0	0	0	0	0	3
423	Fear	0	0	0	0	1	2	0	2	0	0	0	0	0	0
424	Sadness	1	0	2	0	0	3	0	3	0	0	0	4	0	2
425	Embarrassment	1	0	1	0	1	0	3	0	0	0	0	2	2	0
426	Interest	1	1	0	2	0	0	0	0	3	3	0	0	0	2
427	Happiness	1	0	0	0.5	0	0	0	0	3	2	3	0	0	2
428	Anger	0	0	2	0	2	2	2	0	0	0	0	2	0	2
429	Fear	1	0	0	0	0	0	0	4	0	0	0	0	0	3
430	Fear	0	0	0	0	0	0	0	2	0	1	0	0	0	1
431	Disgust	0	0	0	0	0	2	0	0	0	0	0	0	0	2
432	Sadness	0	0	0	0	0	0.5	2	0	0	0	0	2	1	0
433	Surprise	1	0	0	0	0	0	0	0	1	1	0	0	0	3
434	Anger	1	0	3	0	2	2	0	0	0	0	0	0	0	0
435	Embarrassment	0	2	0	0	0	0	2	0	0	1	0	0	0	1
436	Interest	0	1	0	0	0	0	0	0	1	2	0	0	0	0
437	Sadness	0	0	0	0	0	0	0	0	0	0	0	1	0	0
438	Fear	1	0	2	0	0	0	1	3	0	0	0	2	1	3
439	Fear	1	0	2	0	0	1	0	3	0	0	0	1	0	0
440	Anger	1	0	4	0	2	2.5	2.5	2	0	0	0	3.5	2	4
441	Embarrassment	1	0	0	0	0	2	3	0	0	0	0	0	0	1
442	Anger	1	0	4	0	3	3	3	2	0	0	0	4	3	4
443	Anger	1	0	3	0	2	2	0	0	0	0	0	0	0	0
444	Embarrassment	1	0	2	0	0	2	3	1	0	0	0	2	2.5	0
445	Interest	0	1.5	0	0	0	0	0.5	1	1	2	0	0	1	0
446	Happiness	0	0	0	0	0	0	0	0	2	0.5	1	0	0	0
447	Anger	1	0	4	0	2	3	1	2	0	2	0	3	1	3
448	Fear	1	0	3	0	1	1.5	0	4	0	0	0	1	0	3
449	Anger	1	0	3	0	2	0	0	0	0	0	0	0	0	0
450	Anger	1	0	4	0	3	1	0	0	0	0	0	0	0	1
451	Interest	1	2	0	0	0	0	0	0	2	3	0	0	0	0
452	Sadness	1	0	4	0	2.5	3	1.5	0	0	0	0	4	1.5	4
453	Sadness	1	0	2	0	0	0	3	3	0	0	0	4	3	0
454	Surprise	1	3	0	2	0	0	1	0	3	3	0	0	0	4
455	Surprise	0	0	0	0	0	0	1	0	0	0	0	0	0	2
456	Disgust	1	0	4	0	0	4	3	3	0	0	0	0	0	3
457	Surprise	1	0	0	0	0	0	2	0	0	1	0	0	0	3
458	Anger	1	0	3	0	2	1	2	2	0	0	0	2	2	3
459	Surprise	1	0	0	0	0	0	0	2	0	3	0	0	0	3
460	Interest	1	0	0	0	0	0	0	0	0.5	3	1	0	0	0
461	Anger	1	0	3	0	2	2	0	0	0	0	0	1	0	0
462	Pride	1	0	0	0	0	0	0	0	2	1	3	0	0	0
463	Fear	1	0	0	0	0	0	0	3	0	3	0	0	0	0
464	Fear	1	0	3	0	0	2	0	3	0	2	0	2	0.5	2
465	Fear	1	0	0	0	0	0	0	3	0	2	0	0	0	2
466	Happiness	1	0	0	0	0	0	0	0	3	3	1	0	0	1
467	Fear	1	0	0	0	0	0	0	4	0	0	0	4	0	2
468	Surprise	0	2	0	0	0	0	0	0	0	1	0	0	0	2
469	Happiness	1	0	0	1	0	0	0	0	4	3	3	0	0	3
470	Anger	1	0	3	0	1	1	1	0	0	0	0	3	0	3
471	Fear	1	0	0	0	0	0	0	3	0	1	0	0	0	0
472	Surprise	1	0	2	0	0	0	0	0	0	3	0	0	0	3
473	Embarrassment	1	0	0	0	0	0	3.5	0	0	0	0	0	1	2
474	Sadness	0	0	2	0	0	1	1	2	0	0	0	2	1	0
475	Pride	1	3	0	0	0	0	0	0	3	2	4	0	0	0
476	Happiness	1	2	0	0	0	0	0	0	3	0	3	0	0	0
477	Amusement	0	2	0	0	0	0	0	1	0	0	0	0	0	0
478	Interest	0	0	0	0	0	0	0	0	0	2	1.5	0	0	0
479	Anger	1	0	3	0	1	1	2	2	0	0	0	2	2	0
480	Interest	1	2	0	0	0	0	0	0	1	3	0	0	0	0
481	Interest	1	0	0	0	0	0	0	0	0	3	2	0	0	0
482	Surprise	1	0	2	0	0	0	1	2	0	0	0	0	0	3
483	Embarrassment	0	0	0	0	0	0	2	2	0	0	0	0	1	0
484	Happiness	1	3	0	0	0	0	0	0	3	1	0	0	0	0
485	Fear	1	0	3	0	0	0	0	3	0	0	0	0	0	2
486	Interest	1	1	0	0	0	0	0	0	2	3	3	0	0	0
487	Surprise	1	0	0	0	0	3.5	4	0	0	0	0	0	2	4
488	Anger	1	0	4	0	3	3	0	0	0	0	0	0	0	0
489	Interest	1	0	0	0	0	0	0	1	1	3	0	0	0	0
490	Disgust	1	0	1	0	1	3	0	0	0	0	0	1	0	0
491	Anger	1	0	4	0	2.5	3	1	1	0	0	0	0	0	3
492	Interest	1	1.5	0	1	0	0	0	0	0	3	0	0	0	0
493	Anger	1	0	3	0	2	2	0	0	0	0	0	0	0	0
494	Anger	0	1	1	0	1	0	0	0	0	0	0	0	0	0
495	Happiness	1	0	0	1	0	0	0	0	4	2	3	0	0	1.5
496	Fear	1	0	3	0	0	0	0	3	0	0	0	0	0	0
497	Anger	1	0	4	0	2	2	1	0	0	0	0	0	0	2
498	Pride	0	0	0	0	0	0	0	0	0	0	1	0	0	0
499	Sadness	1	0	2	0	0	0	1	2	0	0	0	3	2	0
500	Anger	1	0	3	0	3	1.5	0	0.5	0	0	0	0	0	1
501	Interest	1	0	0	0	0	0	0	0	0	3	2	0	0	0
502	Fear	1	0	0	0	0	0	0	4	0	0	0	4	2	0
503	Happiness	1	3	0	2	0	0	0	0	4	4	4	0	0	1
504	Embarrassment	1	0	3	0	0	0	4	2	0	0	0	0	3	3
505	Embarrassment	1	0	1	0	0	3	3	3	0	0	0	0	3	3
506	Pride	0	0	0	0	0	0	0	0	0	0	0	0	0	0
507	Interest	1	2	0	0	0	0	0	0	0	3	0	0	0	0
508	Happiness	1	3	0	4	0	0	0	0	4	4	3	0	0	0
509	Anger	1	0	4	0	3	2	0	0	0	0	0	0	0	0
510	Happiness	1	0	0	0.5	0	0	0	0	4	1	3	0	0	2
511	Shame	1	0	0	0	0	2	2	1	0	0	0	3	4	0
512	Pride	1	0	0	3	0	0	0	0	3	3	4	0	0	0
513	Disgust	0	0	1.5	0	2	2	0	0	0	0	0	0	0	0
514	Surprise	1	0	0	0	0	3	3	0	0	0	0	0	0	3
515	Amusement	1	3	0	0	0	0	1	0	0	2	0	0	0	1
516	Interest	0	0	0	0	0	0	0	0	0	1	0	0	0	0
517	Anger	1	0	3	0	2	3	0	0	0	0	0	0	0	0
518	Anger	1	0	4	0	2	3	0	3	0	2	0	3	0	4
519	Happiness	1	2	0	0	0	0	0	0	3	2	0	0	0	0
520	Surprise	0	0	0	0	0	0	1	1	0	0	0	0	0	2
521	Surprise	0	0	0	0	0	0	0	1	0	2	0	0	0	2
522	Anger	0	0	2	0	0	1	2	2	0	0	0	1	1	2
523	Happiness	1	0	0	2	0	0	0	0	4	3	4	0	0	2
524	Anger	1	0	3	0	2	0	0	0	0	0	0	0	0	0
525	Amusement	1	3	0	0	2	0	0	0	0	0	0	0	0	0
526	Sadness	1	0	0	0	0	0	0	1	0	0	0	4	0	0
527	Surprise	1	0	3	0	2	1	1	2	0	0	0	2	1	4
528	Fear	1	0	0	0	0	0	3	4	0	0	0	1.5	3	2
529	Contempt	0	0	1	0	1.5	0	0	0	0	0	0	1	0	0
530	Sadness	1	0	3	0	0	2	0	3	0	0	0	4	3	1
531	Surprise	0	0	0	0	0	0	1	1	0	0	0	0	0	2
532	Fear	1	0	0	0	0	0	0	4	0	0	0	0	0	3
533	Anger	1	0	3	0	0	0	0	2	0	0	0	0	0	0
534	Disgust	1	0	0	0	0	3	2	0	0	0	0	0	2	1
535	Fear	1	0	1	0	0	0	0	4	0	0	0	3	0	1
536	Sadness	0	0	0	0	0	0	0	0	0	0	0	1	1	0
537	Fear	1	0	0	0	0	0	0	4	0	0.5	0	4	0	0
538	Sadness	1	0	1	0	0	0	0	0	0	0	0	4	0	0
539	Anger	0	0	2	0	1	0	0	0	0	2	1	0	0	0
540	Fear	1	0	1	0	0	0	0	4	0	0	0	0	0	3
541	Disgust	0	0	0	0	1	1	0	0	0	0	0	0	0	0
542	Amusement	0	1	0	0	0	0	0	0	0	0	0	0	0	0
543	Embarrassment	1	0	0	0	0	0	3	2	0	0	0	0	3	0
544	Contempt	0	0	1	0	2	0	0	0	0	0	0	0	0	0
545	Interest	1	0	0	0	0	0	1	1	0	3	0	0	0	0
546	Happiness	1	0	0	0	0	0	0	0	3	3	2	0	0	3
547	Anger	0	0	2	0	0	1	1.5	0	0	0	0	2	1	0
548	Surprise	1	2	0	0	0	0	0	0	3	3	3	0	0	3
549	Happiness	1	0	0	0	0	0	0	0	4	3	3	0	0	0
550	Anger	1	0	4	0	3	3	0	1	0	0	0	0	0	0
551	Anger	0	0	2.5	0	0	1	0	0	0	0	0	0	0	0
552	Fear	1	0	0	0	0	0	0	4	0	0	0	0	0	3
553	Surprise	1	0	0	3	0	0	0	0	3	3	0	0	0	3
554	Anger	1	0	4	0	3	3	1	0	0	0	0	1	2	0
555	Disgust	1	0	3	0	1	3	2	3	0	1	0	1	1	3
556	Sadness	1	0	2	0	0	3	2	1	0	0	0	4	4	3
557	Anger	1	0	4	0	4	4	0	0	0	0	0	2	0	0
558	Fear	0	0	0	0	0	0	0	2	0	0	0	0	0	2
559	Fear	1	0	0	0	0	0	0	3	0	3	0	2	0	1
560	Interest	1	0	0	3	0	0	0	0	3	4	0	0	0	3.5
561	Embarrassment	0	0	0	0	0	0	1	0	0	0	1	0	0	0
562	Shame	1	0	1	0	0	1	3	0	0	0	0	3	3	0
563	Interest	0	1	0	0	0	0	1	0	0	2	0	1	0	0
564	Disgust	1	0	1	0	3	3	0	0	0	0	0	0	0	0
565	Happiness	1	3	0	0	0	0	0	0	3	3	2	0	0	1
566	Fear	1	0	2	0	0.5	0	0	3	0	0	0	0	0	2
567	Happiness	1	0	0	3	0	0	0	0	3	3	0	0	0	3
568	Interest	0	0	0	0	0	0	1	1	0	1.5	0	0	0	0
569	Anger	1	0	3	0	2	2	0	0	0	0	0	0	0	0
570	Fear	1	0	1	0	0	0	1	3	0	3	0	1	1	0
571	Fear	1	0	2	0	0	0	1	3	0	0	0	3	1	1
572	Pride	1	0	0	0	0	0	0	0	2	2	3	0	0	0
573	Sadness	0	0	1	0	0	0	0	1	0	0	0	2.5	0	2
574	Surprise	1	0	1	0	0	1	0	0	0	0	0	1	0	3
575	Anger	1	0	3	0	1	3	0	0	0	0	0	0	0	0
576	Sadness	1	0	1	0	0	0	3	0	0	0	0	4	2	2
577	Interest	0	1	0	0	0	0	0	0	0	2.5	2	0	0	0
578	Happiness	1	0	0	0	0	0	0	0	3	3	1	0	0	0
579	Surprise	0	0	2	0	0	0	0	0	0	0	0	0	0	2
580	Disgust	1	0	3	0	2	3	0	0	0	0	0	0	0	1
581	Happiness	1	3	0	3	0	0	0	0	3	3	1	0	0	0
582	Surprise	0	0	0	0	0	0	0	0	0	0	0	0	0	2
583	Fear	1	0	2	0	0	1	3	4	0	0	0	4	4	3
584	Sadness	1	0	0	0	0	0	0	1	0	0	0	4	0	0
585	Surprise	1	0	2	0	0	1	1	3	0	0	0	2	0	3
586	Happiness	0	0	0	0	0	0	0	0	2	0	0	0	0	0
587	Sadness	1	0	2	0	0	0	0	2	0	0	0	4	0	0
588	Anger	1	0	3	0	2	1	0	1	0	0	0	0	0	2
589	Fear	1	0	3	0	0	1.5	0	4	0	0	0	3.5	0	2
590	Fear	0	0	0	0	0	0	0	2	0	2	0	0	0	0
591	Anger	1	0	4	0	2	3	0	0	0	0	0	0	0	1
592	Embarrassment	1	0	1	0	0	0	3	1	0	0	0	0	2	0
593	Fear	1	0	0	0	0	0	0	3	0	0	0	0	0	0
594	Sadness	1	0	0	0	0	0	2	0	0	0	0	4	3	0
595	Disgust	1	0	4	0	3	4	0	0	0	0	0	0	0	0
596	Anger	1	0	4	0	0	1	0	0	0	0	0	1	0	1
597	Fear	1	0	0	0	0	0	2	3	0	0	0	2	2	1
598	Anger	1	0	3	0	2.5	2	0	0	0	0	0	1	0	2
599	Fear	1	0	0	0	0	0	2	3	0	0	0	2	1	0
600	Fear	1	0	0	0	0	0	0	4	0	0	0	0	0	0
601	Interest	0	2	0	0	0	0	0	0	0	2	0	0	0	0
602	Fear	1	0	2	0	0	0	1	3	0	0	0	2	1	0
603	Fear	1	0	0	0	0	0	0	4	0	1	0	0	0	3
604	Interest	0	1	0	1	0	0	1	0	1	2	0	0	0	2
