# Supplementary material for: Professional actors demonstrate variability, not stereotypical expressions, when portraying emotional states in photographs
Source: Nat Commun. 2021 Aug 19;12:5037. doi: 10.1038/s41467-021-25352-6 (PMC8376986; doi:10.1038/s41467-021-25352-6)
Supplement: Supplementary file 3 — Source Data [file 41467_2021_25352_MOESM3_ESM.zip › source_data/table2_intercoder_reliability.csv]

PoseID	AssignedCategory	MaxICR
5	Shame	0.75
7	Sadness	1
11	Anger	0.4
16	Embarrassment	0.4
19	Shame	0.666666667
24	Fear	0.705882353
27	Embarrassment	0.888888889
30	Sadness	0
35	Amusement	0.6
36	Embarrassment	0.666666667
39	Disgust	0.833333333
41	Anger	1
45	Disgust	1
50	Sadness	0.5
51	Happiness	0.571428571
58	Pride	0.571428571
59	Anger	0.727272727
63	Amusement	0.736842105
64	Surprise	0.666666667
67	Interest	1
68	Interest	0.857142857
69	Fear	0.571428571
71	Anger	0.8
72	Interest	0.363636364
73	Surprise	0.909090909
77	Surprise	1
78	Disgust	0.909090909
81	Embarrassment	0.615384615
82	Fear	0.5
83	Surprise	0.8
85	Disgust	0.571428571
88	Anger	0.857142857
90	Interest	0.666666667
94	Disgust	0.8
97	Interest	0.823529412
99	Embarrassment	0.727272727
100	Interest	0.875
102	Awe	0.857142857
103	Embarrassment	0.75
104	Anger	0.769230769
105	Sadness	0.25
109	Awe	0.857142857
111	Interest	0.727272727
112	Amusement	0.5
113	Sadness	0.533333333
114	Contempt	1
116	Embarrassment	0.444444444
117	Amusement	0.923076923
118	Fear	0.666666667
119	Surprise	0.4
121	Disgust	0.714285714
122	Anger	0.888888889
123	Happiness	1
124	Embarrassment	0.285714286
126	Surprise	0.8
130	Contempt	0.285714286
136	Sadness	0.769230769
141	Surprise	0.8
145	Surprise	1
146	Pride	0.25
150	Happiness	1
151	Disgust	0.444444444
153	Anger	0.333333333
165	Embarrassment	0.923076923
169	Amusement	0.2
172	Shame	0.888888889
175	Anger	0.705882353
178	Interest	0.8
180	Fear	0.571428571
181	Pride	0.666666667
185	Anger	0.888888889
186	Amusement	0.666666667
188	Anger	0.727272727
189	Happiness	0.8
191	Happiness	0.571428571
192	Happiness	0.5
193	Happiness	0.533333333
194	Surprise	0.666666667
195	Happiness	0.6
196	Surprise	1
197	Interest	0.8
202	Shame	0.769230769
206	Disgust	0.909090909
211	Anger	0.909090909
216	Amusement	0.5
222	Shame	1
223	Shame	0.666666667
225	Pride	0.285714286
226	Fear	0.666666667
229	Happiness	0.923076923
232	Amusement	0.363636364
236	Interest	1
238	Happiness	1
241	Disgust	1
244	Sadness	0.857142857
248	Fear	0.833333333
251	Disgust	0.727272727
259	Amusement	0.8
260	Sadness	0.8
261	Happiness	0.727272727
262	Anger	0.714285714
267	Pride	0
268	Anger	0.888888889
271	Sadness	0
272	Pride	1
273	Pride	0.857142857
278	Embarrassment	1
280	Amusement	0.857142857
281	Amusement	0.666666667
282	Embarrassment	0.571428571
283	Sadness	1
284	Sadness	0.285714286
286	Anger	0.571428571
288	Contempt	0.4
289	Contempt	0.333333333
291	Contempt	1
293	Fear	0.909090909
295	Contempt	0.8
297	Pride	0.8
302	Disgust	0.75
307	Amusement	0.909090909
309	Fear	0.714285714
311	Happiness	0.571428571
313	Fear	0.5
316	Sadness	0.363636364
317	Sadness	0.6
320	Pride	0.857142857
323	Sadness	0.75
325	Happiness	0.769230769
326	Contempt	0.666666667
327	Shame	0.909090909
332	Amusement	0.666666667
333	Disgust	0
335	Happiness	0.8
336	Interest	1
337	Embarrassment	0.769230769
339	Fear	0.4
340	Pride	0.8
346	Anger	0.888888889
349	Fear	0.571428571
360	Anger	0.777777778
370	Happiness	0.571428571
376	Interest	1
378	Happiness	0.857142857
381	Fear	1
383	Surprise	1
384	Embarrassment	0.909090909
385	Happiness	0.666666667
389	Surprise	0.666666667
391	Happiness	0.5
396	Surprise	0.857142857
398	Contempt	0.888888889
400	Sadness	0.5
406	Surprise	0.909090909
407	Fear	0.923076923
409	Pride	0.769230769
421	Happiness	0.933333333
430	Fear	0.75
431	Disgust	1
443	Anger	1
444	Embarrassment	0.923076923
445	Interest	0.666666667
455	Surprise	0.571428571
466	Happiness	0.666666667
472	Surprise	0.888888889
474	Sadness	1
475	Pride	0.4
476	Happiness	0.8
477	Amusement	1
483	Embarrassment	0.727272727
486	Interest	1
496	Fear	0.545454545
499	Sadness	0.571428571
503	Happiness	0.666666667
508	Happiness	0.888888889
511	Shame	0.5
512	Pride	0.615384615
513	Disgust	0.666666667
520	Surprise	0.714285714
523	Happiness	0.75
525	Amusement	0.857142857
527	Surprise	0.666666667
529	Contempt	0.909090909
530	Sadness	0.5
531	Surprise	0.857142857
533	Anger	0.714285714
535	Fear	0.5
536	Sadness	0.8
541	Disgust	0.625
544	Contempt	1
545	Interest	0.571428571
546	Happiness	0.8
547	Anger	0.5
548	Surprise	0.222222222
552	Fear	1
553	Surprise	1
555	Disgust	0.571428571
557	Anger	0.75
562	Shame	0.75
563	Interest	0.75
565	Happiness	0.888888889
566	Fear	0.823529412
567	Happiness	0.923076923
573	Sadness	0.75
575	Anger	0.4
577	Interest	0.666666667
580	Disgust	0.923076923
583	Fear	0.571428571
586	Happiness	0.833333333
587	Sadness	0
598	Anger	0.571428571
